# Supplementary material for: The genome of Rhizobium leguminosarum has recognizable core and accessory components
Source: Genome Biol. 2006 Apr 26;7(4):R34. doi: 10.1186/gb-2006-7-4-r34 (PMC1557990; doi:10.1186/gb-2006-7-4-r34)
Supplement: Additional data file 1 — A text file containing a tab-separated table of all of the protein-encoding genes with Riley functional class, location, GC3s, peptide length, quartop membership, presence/absence of homologs in related species, and (where appropriate) ABC transporter classification. [file gb-2006-7-4-r34-S1.txt]

Supplementary data for Young et al. (2006): list of genes of Rhizobium leguminosarum 3841 with key characteristics discussed in the paper.

Key to the columns of data:

A. gene_ID: the systematic ID of each gene
B. functional class: Riley classification (see separate file for key)
"C. Start position: x-coordinate (bp) for Figures 3, 4, 8"
D. GC3s: G+C at silent third bases of codons
E. L_aa: protein length in amino acids
"F. quartop status:  1 = not in quartop, 2 = RA-SM, 3 = RM-AS, 4 = RS-AM, 5 = in quartop but <99% support for any topology"
G. homolog exists in Agrobacterium tumefaciens
H. homolog exists in Mesorhizobium loti
I. homolog exists in Sinorhizobium meliloti
J. homolog exists in Bradyrhizobium japonicum
"K. transporter domain: a = ATP-binding cassette protein, i = integral membrane protein, s = solute binding protein"
"L. transporter system: c = complete operon, p = gene pair, o = single orphan gene"
M. transporter class: according to Saier												

Data in tab-separated columns:												

gene_ID	functional class	Start position	GC3s	L_aa	quartop status	A.tum	M.loti	S.mel	B.jap	transporter domain	transporter system	transporter class
RL0001	0.0.1	474	0.76	273	5	1	1	1	1			
RL0002	1.7.1	1329	0.703	199	5	1	1	1	1			
RL0003	3.1.19	1921	0.696	285	5	1	1	1	1			
RL0004	3.2.10	2778	0.665	203	4	1	1	1	1			
RL0005	2.2.3	3382	0.735	240	5	1	1	1	1			
RL0006	2.2.10	4175	0.748	160	5	1	1	1	1			
RL0007	4.1.1	4759	0.741	171	2	1	1	1	0			
RL0008	0.0.1	5394	0.759	234	3	1	1	1	1			
RL0009	4.1.4	6091	0.714	372	5	1	1	1	1			
RL0010	2.2.3	7209	0.773	188	5	1	1	1	1			
RL0011	6.0.0	7772	0.713	125	5	1	1	1	0			
RL0012	2.2.3	8285	0.761	811	5	1	1	1	1
RL0013	3.3.15	10831	0.747	199	1	1	0	1	0
RL0014	0.0.1	11476	0.753	98	1	0	1	0	0
RL0015	1.6.1	11922	0.702	321	1	0	0	0	0
RL0016	3.3.15	13031	0.657	280	2	1	1	1	1
RL0017	3.4.3	14079	0.74	425	4	1	1	1	1
RL0018	4.1.1	15502	0.731	144	1	0	1	1	1
RL0019	0.0.2	16044	0.734	252	4	1	1	1	1
RL0020	3.1.19	16969	0.701	222	2	1	1	1	1
RL0021	3.1.19	17640	0.75	406	4	1	1	1	1
RL0022	3.1.19	18864	0.81	279	5	1	1	1	1
RL0023	3.6.1	19845	0.758	301	5	1	1	1	1
RL0024	3.2.5	20778	0.72	450	5	1	1	1	1
RL0025	3.3.15	22206	0.66	106	1	1	1	1	1
RL0026	2.2.3	22602	0.763	1183	2	1	1	1	1
RL0027	0.0.2	26146	0.739	1063	2	1	1	1	1
RL0028	3.3.15	29341	0.735	243	5	1	1	1	1
RL0029	0.0.1	30086	0.705	505	2	1	1	1	1
RL0030	6.1.1	31600	0.787	861	5	1	1	1	1
RL0031	3.4.2	34389	0.804	466	4	1	1	1	1
RL0032	1.5.4	35946	0.786	91	4	1	1	1	1
RL0033	3.3.15	36231	0.685	133	5	1	1	1	1
RL0034	0.0.1	36783	0.755	150	5	1	1	1	1
RL0035	6.1.1	37232	0.811	596	2	1	1	1	1
RL0036	6.1.2	39207	0.799	244	5	1	1	1	1
RL0037	3.3.4	40276	0.762	536	5	1	1	1	1
RL0038	0.0.2	41993	0.762	147	5	1	1	1	1
RL0039	2.2.3	42438	0.773	203	1	0	1	1	1
RL0040	3.2.10	43059	0.794	331	5	1	1	1	1
RL0041	3.1.10	44051	0.689	107	5	1	1	1	1
RL0042	3.1.10	44392	0.824	262	2	1	1	1	1
RL0043	3.1.10	45181	0.739	248	5	1	1	1	1
RL0044	0.0.0	45934	0.715	185	1	0	0	0	0
RL0045	0.0.0	46488	0.726	63	1	0	0	0	0
RL0046	3.1.10	46924	0.752	216	5	1	1	1	1
RL0047	4.1.1	47577	0.66	161	1	0	1	1	0
RL0048	3.1.10	48085	0.781	202	5	1	1	1	1
RL0049	2.1.4	48847	0.731	175	2	1	1	1	1
RL0050	3.3.15	49361	0.677	170	1	0	1	1	1
RL0051	2.1.4	49870	0.771	435	2	1	1	1	1
RL0052	0.0.1	51470	0.734	315	5	1	1	1	0
RL0053	1.4.2	52466	0.719	470	4	1	1	1	1
RL0054	3.3.5	53965	0.778	723	4	1	1	1	1
RL0055	0.0.1	56210	0.806	227	1	1	1	1	0
RL0056	0.0.1	57070	0.725	164	5	1	1	1	1
RL0057	6.1.2	57588	0.763	192	3	1	1	1	1
RL0058	6.1.1	58235	0.762	442	2	1	1	1	1
RL0059	2.2.3	59586	0.757	821	5	1	1	1	1
RL0060	3.4.2	62048	0.749	315	1	0	1	0	0			
RL0061	7.0.0	70183	0.68	496	1	0	0	0	0			
RL0062	0.0.2	71670	0.682	919	1	0	0	0	0			
RL0063	0.0.1	74749	0.611	418	1	0	0	1	1			
RL0064	0.0.1	76909	0.663	439	1	1	1	0	0			
RL0065	4.1.4	78234	0.681	1296	1	0	0	0	0			
RL0066	3.3.9	82155	0.711	821	1	0	0	1	0			
RL0067	7.0.0	84997	0.612	222	1	0	0	1	0			
RL0068	1.5.0	85778	0.669	562	1	0	0	0	0	a	o(a)	CUT1
RL0069	4.1.4	87589	0.75	559	1	1	0	1	0			
RL0070	0.0.2	89511	0.827	163	1	1	0	1	0			
RL0071	1.5.0	90120	0.76	449	2	1	1	1	0			
RL0072	1.5.0	91475	0.769	765	1	1	1	1	1	a	o(a)	export
RL0073	0.0.2	93798	0.756	678	1	1	0	1	0			
RL0074	0.0.2	95976	0.803	318	1	1	0	1	0			
RL0075	6.0.0	97773	0.659	260	1	1	0	1	0			
RL0076	0.0.2	98574	0.718	106	1	1	1	1	0			
RL0077	4.1.4	99276	0.732	341	1	1	0	0	0			
RL0078	4.1.4	100303	0.741	327	1	1	0	0	0			
RL0079	4.1.4	101283	0.74	622	1	1	0	0	0			
RL0080	0.0.2	103148	0.757	187	1	1	0	1	0			
RL0081	2.1.3	103715	0.758	323	2	1	1	1	0			
RL0082	1.5.0	104751	0.784	428	1	1	0	1	0	s	o(s)	CUT1
RL0083	6.3.5	106182	0.733	339	1	1	0	1	0			
RL0084	0.0.1	107329	0.729	618	1	1	0	1	0			
RL0085	3.3.8	109182	0.759	336	1	1	0	1	0			
RL0086	3.3.15	110284	0.744	442	1	1	0	1	0			
RL0087	0.0.2	111713	0.795	274	1	1	0	1	1			
RL0088	0.0.1	112675	0.815	387	1	1	1	1	1			
RL0089	3.3.15	113842	0.815	382	1	1	0	1	1			
RL0090	6.3.8	115122	0.757	225	1	1	0	1	1			
RL0091	1.5.0	115995	0.78	428	1	1	0	1	0	a	p(aii)	CUT1
RL0092	1.5.0	117288	0.785	319	1	1	0	1	0	i	p(aii)	CUT1
RL0093	1.5.0	118249	0.833	292	1	1	0	1	0	i	p(aii)	CUT1
RL0094	3.3.15	119151	0.772	357	1	0	0	1	0			
RL0095	1.5.0	120256	0.841	358	1	1	0	1	0	a	o(a)	CUT1
RL0096	0.0.2	121601	0.75	297	1	0	1	0	0			
RL0097	3.3.15	122495	0.801	816	1	1	1	1	0			
RL0098	3.4.3	125078	0.751	485	4	1	1	1	1			
RL0099	3.3.7	126532	0.768	471	1	0	1	1	0			
RL0100	7.0.0	128125	0.831	69	5	1	1	1	1			
RL0101	3.4.2	128393	0.821	493	1	0	1	1	0			
RL0102	3.4.2	130042	0.799	426	1	0	1	1	0			
RL0103	6.3.12	131486	0.718	269	1	0	1	1	0			
RL0104	2.1.2	132535	0.75	208	5	1	1	1	1			
RL0105	0.0.2	133393	0.737	521	1	1	0	0	0			
RL0106	4.2.2	135134	0.779	567	2	1	1	1	1			
RL0107	3.3.17	137014	0.697	215	5	1	1	1	1			
RL0108	3.1.15	137734	0.781	452	1	0	1	1	1
RL0109	0.0.2	139366	0.635	127	1	0	1	1	1
RL0110	0.0.2	140098	0.62	110	1	0	0	0	0
RL0111	4.1.1	140531	0.781	240	1	1	0	1	0
RL0112	4.1.1	141322	0.78	262	1	0	1	1	1
RL0113	0.0.2	142264	0.593	137	1	1	0	0	0
RL0114	4.1.1	142765	0.776	211	5	1	1	1	1
RL0115	6.0.0	143480	0.768	140	3	1	1	1	1
RL0116	3.6.1	144197	0.704	171	2	1	1	1	1
RL0117	3.6.1	144791	0.803	399	2	1	1	1	1
RL0118	3.6.1	145998	0.802	268	5	1	1	1	1
RL0119	2.2.11	146896	0.788	338	5	1	1	1	0
RL0120	2.1.2	147988	0.812	712	5	1	1	1	1
RL0121	4.2.2	150475	0.713	89	5	1	1	1	1
RL0122	3.3.15	150898	0.729	312	1	1	0	0	1
RL0123	2.2.1	151866	0.774	310	5	1	1	1	1
RL0124	4.2.3	152812	0.798	134	5	1	1	1	1
RL0125	2.2.10	153367	0.771	917	2	1	1	1	1
RL0126	0.0.2	156222	0.7	230	5	1	1	1	1
RL0127	2.2.11	156911	0.778	533	5	1	1	1	1
RL0128	0.0.1	158572	0.72	201	5	1	1	1	1
RL0129	1.5.0	159373	0.802	559	2	1	1	1	1
RL0130	6.0.0	161049	0.731	160	1	0	1	0	1
RL0131	0.0.2	161541	0.771	424	5	1	1	1	1
RL0131A	2.2.3	162812	0.792	201	5	1	1	1	1
RL0132	0.0.2	163433	0.742	222	1	1	0	0	0
RL0133	0.0.1	164127	0.89	107	5	1	1	1	1
RL0134	2.2.3	164473	0.788	625	5	1	1	1	1
RL0135	0.0.2	166459	0.678	176	5	1	1	1	1
RL0136	7.0.0	166986	0.786	319	5	1	1	1	1
RL0137	6.0.0	167950	0.774	231	4	1	1	1	1
RL0138	3.3.15	169172	0.746	122	4	1	1	1	0
RL0139	3.1.15	169657	0.824	284	5	1	1	1	1
RL0140	3.6.0	170522	0.78	251	5	1	1	1	1
RL0141	3.5.3	171429	0.703	187	3	1	1	1	1
RL0142	1.5.0	172065	0.842	315	2	1	1	1	1
RL0143	3.3.15	173497	0.768	330	2	1	1	1	1
RL0144	0.0.2	174485	0.826	179	5	1	1	1	1
RL0145	3.3.5	175207	0.831	333	5	1	1	1	1
RL0146	3.3.15	176225	0.758	162	5	1	1	1	0
RL0147	3.2.9	176710	0.758	274	2	1	1	1	1
RL0148	2.2.3	177531	0.783	374	5	1	1	1	1
RL0149	6.0.0	179034	0.689	121	1	0	0	0	0
RL0150	0.0.1	179561	0.73	66	1	0	0	0	0
RL0151	1.3.1	180073	0.792	375	5	1	1	1	1
RL0152	1.3.1	181286	0.795	638	2	1	1	1	1
RL0153	4.1.5	183539	0.807	778	5	1	1	1	1
RL0154	0.0.0	186086	0.638	73	1	0	0	0	0
RL0155	0.0.1	186911	0.716	216	1	1	0	1	1			
RL0156	0.0.0	187567	0.519	85	1	0	0	0	0			
RL0157	2.1.4	187990	0.781	485	5	1	1	1	1			
RL0158	6.0.0	189588	0.763	794	1	1	1	1	1			
RL0159	6.3.7	192086	0.782	138	5	1	1	1	0			
RL0160	2.2.3	192994	0.795	1016	2	1	1	1	1			
RL0161	1.7.1	196319	0.78	781	2	1	1	1	0			
RL0162	0.0.2	198703	0.691	167	1	0	0	0	0			
RL0163	3.3.13	199226	0.794	198	1	1	1	1	1			
RL0164	3.3.13	199819	0.796	390	5	1	1	1	1			
RL0165	0.0.2	200972	0.722	231	1	1	0	0	1			
RL0166	1.5.4	201789	0.798	450	2	1	1	1	1	i	c(iisa)	PhnT
RL0167	1.5.4	203141	0.822	326	2	1	1	1	1	i	c(iisa)	PhnT
RL0168	1.5.4	204190	0.805	307	2	1	1	1	1	s	c(iisa)	PhnT
RL0169	5.1.4	205372	0.798	355	1	0	0	0	0			
RL0170	1.5.4	206642	0.81	281	5	1	1	1	1	a	c(iisa)	PhnT
RL0171	3.3.15	207603	0.808	205	5	1	1	1	1			
RL0172	1.5.4	208217	0.822	235	5	1	1	1	1	a	p(aa)	PhnT
RL0173	1.5.4	208951	0.857	258	5	1	1	1	1	a	p(aa)	PhnT
RL0174	3.3.13	209724	0.81	291	5	1	1	1	1			
RL0175	3.3.13	210596	0.806	368	5	1	1	1	1			
RL0176	3.3.13	211707	0.82	202	5	1	1	1	1			
RL0177	3.3.13	212315	0.792	158	5	1	1	1	1			
RL0178	6.3.3	212906	0.763	245	5	1	1	1	1			
RL0179	3.5.5	213686	0.797	211	1	0	1	1	1			
RL0180	3.1.13	214343	0.756	274	5	1	1	1	1			
RL0181	1.5.0	215183	0.823	595	1	1	1	1	1	ia	c(ia)	export
RL0182	3.5.5	217118	0.818	341	5	1	1	1	1			
RL0183	3.3.7	218161	0.825	126	1	1	0	1	0			
RL0184	4.1.2	218627	0.76	358	2	1	1	1	1			
RL0185	1.5.0	219976	0.71	610	4	1	1	1	1	s	c(siiaa)	PepT
RL0186	1.5.0	221959	0.796	362	2	1	1	1	1	i	c(siiaa)	PepT
RL0187	1.5.0	223047	0.836	382	5	1	1	1	1	i	c(siiaa)	PepT
RL0188	1.5.0	224192	0.798	545	5	1	1	1	1	aa	c(siiaa)	PepT N/C
RL0189	3.3.15	225838	0.785	319	1	0	1	1	1			
RL0190	4.1.1	226886	0.67	115	1	0	0	0	0			
RL0191	3.4.3	227421	0.797	434	2	1	1	1	1			
RL0192	0.0.2	229365	0.57	132	1	0	0	0	0			
RL0193	0.0.1	229809	0.652	189	1	0	1	0	0			
RL0194	6.3.1	230468	0.654	158	1	0	1	0	0			
RL0195	4.1.1	231363	0.776	105	1	1	1	1	0			
RL0196	2.2.2	231998	0.81	330	2	1	1	1	0			
RL0197	1.5.0	233067	0.802	507	2	1	1	1	0	aa	p(aaii)	CUT2 N/C
RL0198	1.5.0	234598	0.77	367	2	1	1	1	0	i	p(aaii)	CUT2 
RL0199	1.5.0	235712	0.797	323	2	1	1	1	0	i	p(aaii)	CUT2 
RL0200	3.3.18	236685	0.785	129	2	1	1	1	0			
RL0201	3.3.17	237071	0.752	266	4	1	1	1	1			
RL0202	3.3.7	237987	0.76	258	1	1	0	0	0			
RL0203	3.3.17	238765	0.792	435	5	1	1	1	1
RL0204	0.0.2	240082	0.84	177	1	1	1	0	1
RL0205	3.3.17	240777	0.821	209	5	1	1	1	1
RL0206	3.3.17	241553	0.752	322	2	1	1	1	0
RL0207	3.3.9	242518	0.748	406	5	1	1	1	0
RL0208	4.1.1	243898	0.842	193	5	1	1	1	1
RL0209	4.1.1	244479	0.75	211	1	1	0	1	1
RL0210	1.1.1	245230	0.773	136	5	1	1	1	1
RL0211	1.1.1	246017	0.78	61	1	1	0	1	1
RL0212	1.1.1	246327	0.8	170	5	1	1	1	1
RL0213	1.1.1	246950	0.795	271	5	1	1	1	1
RL0214	1.1.1	247771	0.818	501	5	1	1	1	1
RL0215	1.1.1	249273	0.765	250	2	1	1	1	1
RL0216	1.1.1	250040	0.79	425	5	1	1	1	1
RL0217	1.1.1	251351	0.803	491	2	1	1	1	1
RL0218	1.1.1	252832	0.836	335	5	1	1	1	1
RL0219	1.1.1	253855	0.778	328	2	1	1	1	1			
RL0220	1.5.0	255044	0.745	210	1	0	0	0	0			
RL0221	0.0.2	255789	0.82	277	5	1	1	1	1			
RL0222	2.1.4	256764	0.787	463	4	1	1	1	1			
RL0223	6.3.7	258334	0.795	116	5	1	1	1	0			
RL0224	2.1.4	258696	0.755	285	5	1	1	1	1			
RL0225	3.4.5	259557	0.763	463	1	1	1	0	1			
RL0226	1.5.0	260985	0.782	287	1	1	1	0	1	i	p(iis)	PepT
RL0227	1.5.0	261852	0.835	315	1	1	1	0	1	i	p(iis)	PepT
RL0228	1.5.0	262911	0.802	509	1	1	1	0	1	s	p(iis)	PepT
RL0229	6.3.6	264591	0.816	306	1	1	0	0	0			
RL0230	2.1.4	265568	0.806	331	2	1	1	1	1			
RL0231	0.0.2	266796	0.64	91	1	1	0	1	0			
RL0232	3.3.15	267512	0.769	973	1	1	1	1	0			
RL0233	3.7.1	270547	0.835	294	1	1	0	1	1			
RL0234	4.1.4	271648	0.788	339	5	1	1	1	0			
RL0235	4.1.4	272827	0.837	396	1	0	0	0	0
RL0236	2.1.3	274122	0.776	360	1	0	0	0	0
RL0237	1.5.3	275304	0.756	535	1	1	1	1	1
RL0238	0.0.2	277070	0.702	110	1	1	0	0	0
RL0239	0.0.2	277817	0.829	252	1	0	1	1	0
RL0240	4.1.4	278608	0.82	382	1	0	0	0	0
RL0241	0.0.2	280053	0.661	250	1	0	0	0	0
RL0242	4.1.5	281704	0.767	412	1	0	0	1	0
RL0243	4.1.4	282939	0.783	167	1	0	0	0	0
RL0244	3.3.15	283478	0.799	411	1	1	0	1	1
RL0245	4.1.4	284710	0.769	357	1	0	0	1	1
RL0246	4.1.4	285765	0.763	257	4	1	1	1	1
RL0247	0.0.0	286624	0.556	127	1	0	0	0	0
RL0248	0.0.0	287087	0.628	96	1	0	0	0	0
RL0249	0.0.1	287869	0.763	139	1	0	0	1	0
RL0250	0.0.1	288303	0.816	120	5	1	1	1	0
RL0251	7.0.0	288797	0.761	258	1	1	1	0	0
RL0252	3.3.22	289585	0.785	182	1	1	1	0	0
RL0253	1.6.1	290133	0.785	178	1	0	0	1	0
RL0254	1.5.5	290986	0.879	610	4	1	1	1	1
RL0255	6.0.0	292895	0.8	233	1	0	0	0	1
RL0256	6.0.0	293730	0.783	192	5	1	1	1	1
RL0257	3.3.15	294333	0.812	172	5	1	1	1	0
RL0258	1.4.2	294870	0.785	203	1	0	0	1	1
RL0259	2.2.2	295612	0.787	341	1	0	1	0	1
RL0260	6.0.0	296647	0.735	191	1	1	0	0	0
RL0261	4.1.1	297295	0.808	303	1	0	1	0	0
RL0262	0.0.1	298254	0.807	155	1	1	1	1	1
RL0263	4.1.1	298892	0.78	327	5	1	1	1	1
RL0264	0.0.1	300043	0.812	199	5	1	1	1	0
RL0265	0.0.2	300808	0.803	274	5	1	1	1	1
RL0266	2.2.10	301757	0.714	195	5	1	1	1	1
RL0267	4.2.2	302656	0.73	67	5	1	1	1	1
RL0268	4.2.2	302898	0.756	134	5	1	1	1	1
RL0269	2.2.1	303453	0.857	360	5	1	1	1	1
RL0270	2.2.1	304552	0.837	807	2	1	1	1	1
RL0271	0.0.1	307033	0.752	119	1	0	0	1	1
RL0272	3.3.15	307500	0.784	331	5	1	1	1	0
RL0273	6.3.6	308617	0.757	302	4	1	1	1	0
RL0274	0.0.1	309574	0.789	165	5	1	1	1	1
RL0275	0.0.1	310215	0.711	205	1	0	0	1	0
RL0276	3.3.15	310825	0.757	147	1	1	0	0	0
RL0277	3.3.15	311283	0.743	336	2	1	1	1	0
RL0278	3.3.15	312406	0.819	328	2	1	1	1	0
RL0279	4.1.1	313498	0.833	125	1	0	0	0	0
RL0280	4.1.4	313872	0.792	335	1	0	1	0	0
RL0281	4.1.1	315036	0.785	622	1	0	1	0	0
RL0282	2.1.1	317593	0.814	526	2	1	1	1	1
RL0283	3.3.15	319176	0.725	197	1	0	0	1	0
RL0284	6.3.7	319776	0.816	166	2	1	1	1	1
RL0285	1.5.0	320355	0.768	303	1	1	0	1	0
RL0286	3.3.15	321217	0.826	417	5	1	1	1	1
RL0287	1.6.1	322597	0.755	248	1	0	1	1	1
RL0288	6.3.7	323360	0.775	147	1	0	1	1	1
RL0289	0.0.1	323883	0.776	157	1	1	0	1	1
RL0290	0.0.2	324389	0.836	116	5	1	1	1	1
RL0291	3.4.2	324861	0.751	353	1	0	1	1	0
RL0292	0.0.2	326024	0.745	202	1	1	0	0	0
RL0293	2.2.3	326890	0.769	187	5	1	1	1	1
RL0294	3.3.15	327568	0.777	244	1	1	0	1	0
RL0295	0.0.1	328447	0.653	124	1	1	0	1	0
RL0296	6.3.6	328924	0.782	297	1	0	0	0	0
RL0297	0.0.1	329817	0.62	96	1	0	1	0	1
RL0298	4.1.1	330295	0.83	144	1	0	1	0	0
RL0299	6.3.6	330805	0.729	323	1	0	1	0	1
RL0300	3.3.15	331968	0.584	163	1	0	0	0	0
RL0301	6.3.2	332744	0.709	293	1	0	1	0	1
RL0302	6.3.2	333869	0.715	315	1	1	1	0	0
RL0303	3.3.15	334915	0.768	331	1	0	1	0	0
RL0304	3.3.15	335939	0.788	344	1	0	1	0	1
RL0305	0.0.1	337174	0.725	176	1	0	1	0	0
RL0306	7.0.0	338011	0.773	215	1	1	0	1	1
RL0307	6.3.6	338809	0.658	299	1	1	0	1	1
RL0308	6.0.0	339708	0.674	954	1	0	0	0	0
RL0309	0.0.2	342817	0.773	143	1	0	1	0	0
RL0310	3.3.15	343260	0.745	351	1	0	0	0	0
RL0311	7.0.0	344437	0.726	227	1	0	1	0	0
RL0312	0.0.2	345230	0.663	99	1	0	0	1	0
RL0313	3.3.15	345555	0.713	458	1	0	0	0	0
RL0314	4.1.1	346987	0.634	408	1	0	0	0	0
RL0315	3.3.18	348348	0.859	520	4	1	1	1	1
RL0316	0.0.1	350003	0.828	212	5	1	1	1	0
RL0317	0.0.1	350638	0.765	169	5	1	1	1	1
RL0318	0.0.2	351355	0.754	358	1	0	0	0	0
RL0319	0.0.2	352491	0.795	359	2	1	1	1	0
RL0320	0.0.2	353575	0.807	367	5	1	1	1	0
RL0321	0.0.2	354675	0.735	512	5	1	1	1	0
RL0322	1.6.1	356261	0.782	424	5	1	1	1	0
RL0323	3.3.15	357825	0.753	429	5	1	1	1	1
RL0324	0.0.2	359259	0.586	120	5	1	1	1	1
RL0325	0.0.1	360031	0.782	289	5	1	1	1	1
RL0326	3.5.3	360900	0.792	385	5	1	1	1	1
RL0327	1.6.1	362070	0.767	230	5	1	1	1	1
RL0328	4.1.2	362992	0.74	265	3	1	1	1	1
RL0329	3.5.3	364474	0.809	326	2	1	1	1	1
RL0330	0.0.2	365567	0.758	95	5	1	1	1	1
RL0331	3.7.2	365884	0.821	235	2	1	1	1	1
RL0332	0.0.2	366598	0.789	193	5	1	1	1	0
RL0333	4.1.1	367181	0.77	199	5	1	1	1	1
RL0334	2.2.3	367991	0.828	372	2	1	1	1	1
RL0335	7.0.0	369366	0.774	305	5	1	1	1	1
RL0336	0.0.2	370273	0.788	122	5	1	1	1	1
RL0337	0.0.2	370769	0.796	162	1	1	0	0	1
RL0338	1.6.1	371352	0.858	315	5	1	1	1	1
RL0339	7.0.0	372474	0.804	510	5	1	1	1	1
RL0340	3.1.6	374237	0.85	320	3	1	1	1	1
RL0341	1.5.0	375345	0.802	205	5	1	1	1	0
RL0342	1.5.2	376192	0.788	172	1	1	0	0	1
RL0343	4.1.1	376761	0.812	304	1	0	1	1	0
RL0344	6.3.1	377772	0.789	154	1	0	1	1	0
RL0345	0.0.2	378246	0.738	299	1	0	0	0	0
RL0346	3.3.17	379145	0.78	156	5	1	1	1	1
RL0347	2.2.10	379704	0.829	527	2	1	1	1	1
RL0348	6.3.6	381294	0.825	296	1	0	0	1	0
RL0349	1.6.1	382296	0.778	235	1	0	1	0	0
RL0350	0.0.1	383052	0.808	128	1	0	0	1	1
RL0350A	6.3.1	383463	0.717	193	1	0	1	0	0
RL0351	0.0.1	384074	0.756	133	1	0	1	1	1
RL0352	2.1.4	384542	0.764	509	1	0	0	0	1
RL0353	1.5.0	386172	0.837	396	1	0	0	0	0
RL0354	6.3.3	387461	0.82	225	1	0	0	0	0
RL0355	7.0.0	388471	0.82	303	1	0	0	0	0
RL0356	0.0.1	389586	0.781	287	4	1	1	1	1
RL0357	3.2.1	390463	0.785	401	2	1	1	1	1
RL0358	3.6.1	391844	0.824	249	1	1	0	1	0
RL0359	3.3.15	392729	0.82	254	1	0	0	0	1
RL0360	6.3.6	393617	0.777	301	1	1	1	0	0
RL0361	6.3.6	394527	0.815	294	1	1	1	1	1
RL0362	1.5.0	395494	0.792	416	1	0	0	0	1
RL0363	7.0.0	396741	0.73	128	1	1	1	0	1
RL0364	3.4.2	397148	0.836	553	1	0	0	0	0
RL0365	0.0.1	398828	0.727	109	1	0	1	0	1
RL0366	0.0.2	399161	0.797	365	1	1	1	0	0
RL0367	3.4.2	400239	0.773	426	1	0	0	0	0
RL0368	3.3.17	401516	0.806	459	1	0	0	0	0
RL0369	3.4.2	402919	0.804	528	1	0	0	0	0
RL0370	3.5.3	404698	0.79	524	2	1	1	1	1
RL0371	3.5.3	406335	0.8	258	2	1	1	1	1
RL0372	2.2.3	407258	0.779	296	5	1	1	1	1
RL0373	3.4.4	408188	0.77	257	5	1	1	1	1
RL0374	4.2.2	409154	0.67	92	5	1	1	1	1
RL0375	1.2.1	410392	0.779	482	5	1	1	1	1
RL0376	3.4.2	411978	0.826	360	5	1	1	1	0
RL0377	3.2.6	413132	0.8	400	5	1	1	1	1
RL0378	7.0.0	414344	0.824	214	4	1	1	1	1
RL0379	3.3.15	414989	0.756	141	4	1	1	1	0
RL0380	2.1.2	415411	0.824	239	5	1	1	1	1
RL0381	6.0.0	416256	0.776	362	5	1	1	1	1
RL0382	1.6.1	417455	0.773	210	5	1	1	1	1
RL0383	3.3.17	418129	0.813	314	5	1	1	1	1
RL0384	1.6.1	419349	0.693	141	5	1	1	1	1
RL0385	0.0.2	419822	0.778	85	5	1	1	1	1
RL0386	0.0.1	420134	0.69	88	1	0	1	1	1
RL0387	0.0.0	420574	0.575	188	1	0	0	0	0
RL0388	2.2.1	421200	0.776	233	4	1	1	1	1
RL0389	3.4.2	421910	0.841	412	4	1	1	1	1
RL0390	6.0.0	423327	0.754	138	5	1	1	1	1
RL0391	4.1.1	423896	0.739	543	2	1	1	1	1
RL0392	7.0.0	425581	0.828	381	5	1	1	1	1
RL0393	0.0.1	426723	0.765	171	5	1	1	1	1
RL0394	3.3.13	427238	0.814	349	5	1	1	1	1
RL0395	2.2.11	428306	0.751	473	2	1	1	1	1
RL0396	3.3.15	430131	0.857	265	5	1	1	1	0
RL0397	6.0.0	430956	0.813	142	1	1	0	1	1
RL0398	3.3.15	431467	0.788	166	5	1	1	1	1
RL0399	2.1.4	431964	0.73	220	2	1	1	1	1
RL0400	3.3.22	432715	0.757	188	5	1	1	1	1
RL0401	7.0.0	433501	0.723	163	1	0	1	1	1
RL0402	2.2.1	434123	0.84	354	2	1	1	1	1
RL0403	0.0.2	435318	0.729	147	2	1	1	1	0
RL0404	4.1.1	436356	0.834	526	3	1	1	1	1
RL0405	6.0.0	437989	0.842	968	2	1	1	1	1
RL0406	2.2.3	441338	0.819	908	5	1	1	1	1
RL0407	3.5.8	444175	0.82	761	2	1	1	1	0
RL0408	0.0.1	446843	0.821	292	5	1	1	1	0
RL0409	6.1.3	447830	0.808	750	2	1	1	1	1
RL0410	2.1.4	450168	0.815	167	5	1	1	1	1			
RL0411	2.2.11	450668	0.786	271	5	1	1	1	0			
RL0412	0.0.1	451525	0.784	365	2	1	1	1	0			
RL0413	3.3.17	452809	0.764	215	1	0	0	0	0			
RL0414	3.5.1	453522	0.788	151	1	0	1	1	0			
RL0415	7.0.0	454015	0.745	144	1	0	0	0	1			
RL0416	4.1.1	454491	0.877	110	2	1	1	1	0			
RL0417	2.2.2	454976	0.735	99	5	1	1	1	1			
RL0418	2.1.4	455305	0.801	327	2	1	1	1	1			
RL0419	4.1.1	456478	0.761	221	5	1	1	1	1			
RL0420	4.1.3	457159	0.766	213	2	1	1	1	1	a	o(a)	unclass
RL0421	1.5.0	457817	0.812	266	5	1	1	1	1			
RL0422	6.2.1	458791	0.791	519	5	1	1	1	1			
RL0423	4.1.1	460439	0.758	321	2	1	1	1	1			
RL0424	6.2.0	461697	0.667	191	5	1	1	1	1			
RL0425	6.0.0	462343	0.771	154	5	1	1	1	1			
RL0426	1.1.1	462898	0.815	802	1	1	0	1	0
RL0427	3.4.3	465586	0.777	299	5	1	1	1	1
RL0428	2.2.3	466680	0.842	408	2	1	1	1	1
RL0429	1.1.1	468110	0.814	498	1	1	0	0	0
RL0430	2.2.10	469703	0.795	171	5	1	1	1	1
RL0431	1.2.1	470284	0.646	86	1	0	0	0	0
RL0432	1.2.1	470541	0.677	139	1	0	0	0	1
RL0433	2.2.10	470957	0.812	319	2	1	1	1	1
RL0434	2.2.11	471916	0.798	272	5	1	1	1	1
RL0435	4.1.1	472744	0.844	198	2	1	1	1	0
RL0436	3.1.13	473327	0.806	397	5	1	1	1	1
RL0437	3.1.13	474622	0.835	286	5	1	1	1	1
RL0438	7.0.0	475674	0.844	288	5	1	1	1	0
RL0439	0.0.2	476619	0.785	213	1	1	1	0	0
RL0440	0.0.1	477365	0.788	241	5	1	1	1	1
RL0441	3.3.15	478277	0.722	509	1	0	1	0	1
RL0442	2.2.3	479862	0.79	357	5	1	1	1	1
RL0443	3.3.15	480932	0.737	256	1	0	1	1	1
RL0444	3.5.4	481877	0.821	382	2	1	1	1	0
RL0445	3.1.2	483093	0.842	295	4	1	1	1	1
RL0446	0.0.2	484645	0.753	243	2	1	1	1	0
RL0447	0.0.2	485501	0.853	184	2	1	1	1	1
RL0448	6.1.1	486331	0.666	359	1	1	1	0	1
RL0449	0.0.2	487544	0.635	102	1	1	1	0	0
RL0450	0.0.2	487940	0.685	74	1	1	0	0	0
RL0451	1.6.1	488298	0.754	69	1	1	0	0	0
RL0452	1.5.5	488775	0.807	217	5	1	1	1	1
RL0453	4.1.1	489581	0.826	598	2	1	1	1	1
RL0454	2.1.2	491374	0.724	129	5	1	1	1	1
RL0455	1.1.1	492347	0.831	665	1	1	0	1	0
RL0456	6.1.1	494569	0.838	504	5	1	1	1	1
RL0456A	0.0.2	496134	0.696	50	1	0	0	0	0
RL0456B	5.1.4	496748	0.566	115	1	0	0	0	1
RL0457	5.1.4	497113	0.568	128	1	0	0	0	0
RL0458	6.0.0	497590	0.705	623	1	0	0	1	0
RL0459	0.0.1	500140	0.596	643	1	0	0	0	0
RL0460	0.0.1	502100	0.629	72	1	0	0	1	0
RL0461	0.0.0	502835	0.657	173	1	0	0	0	0
RL0462	4.1.1	503550	0.648	60	1	1	0	0	0
RL0463	0.0.0	503863	0.628	98	1	0	0	0	0
RL0464	0.0.2	504189	0.725	492	1	1	1	0	0
RL0465	0.0.0	505884	0.61	163	1	0	0	0	0
RL0466	0.0.0	506446	0.635	181	1	0	0	0	0
RL0467	4.1.4	507264	0.667	232	1	0	0	0	1
RL0468	0.0.0	508158	0.703	106	1	0	0	0	0
RL0469	4.1.5	508670	0.701	123	1	0	0	0	0
RL0470	0.0.0	509193	0.811	102	1	0	0	0	0
RL0471	2.2.7	509741	0.793	223	1	0	1	0	1
RL0472	6.3.8	510432	0.778	211	1	1	0	0	1
RL0473	0.0.0	511064	0.707	95	1	0	0	0	0
RL0474	3.3.15	511376	0.803	298	1	0	0	0	0
RL0475	0.0.0	512819	0.815	128	1	0	0	0	0
RL0476	0.0.2	513420	0.803	418	1	1	0	0	1
RL0477	3.4.2	514840	0.783	422	1	1	1	1	1
RL0478	3.3.22	516118	0.822	236	1	0	0	0	0
RL0479	3.1.16	516844	0.826	345	1	1	1	1	0
RL0480	6.3.8	518173	0.786	216	1	0	1	1	0
RL0481	3.2.1	518920	0.704	246	1	1	0	0	0
RL0482	6.3.8	520067	0.65	203	1	0	0	0	1
RL0482A	3.3.15	520836	0.829	252	1	0	0	0	1
RL0484	3.3.15	521640	0.726	325	1	0	0	0	0
RL0485	6.0.0	522672	0.698	540	1	0	0	0	0
RL0486	0.0.0	524668	0.702	224	1	0	0	0	0
RL0487	1.5.0	525577	0.858	158	1	0	1	1	0
RL0488	6.3.9	526037	0.839	415	5	1	1	1	0			
RL0489	1.5.0	527510	0.804	339	3	1	1	1	0	s	c(sia)	CUT2
RL0490	1.5.0	528562	0.831	395	3	1	1	1	0	i	c(sia)	CUT2
RL0491	1.5.0	529752	0.835	265	5	1	1	1	0	a	c(sia)	CUT2
RL0492	0.0.2	530546	0.743	210	2	1	1	1	0			
RL0493	3.7.2	531251	0.824	348	1	1	0	1	0			
RL0494	6.0.0	532397	0.794	419	1	0	1	0	0			
RL0495	7.0.0	534042	0.813	113	1	1	1	0	0			
RL0496	7.2.1	534408	0.753	99	1	0	0	0	0			
RL0497	4.1.1	534616	0.632	198	1	0	0	0	0			
RL0498	4.1.1	535788	0.899	160	1	0	1	1	0			
RL0499	0.0.1	536273	0.8	274	1	1	1	0	0			
RL0500	6.3.8	537196	0.805	218	1	0	1	0	0			
RL0501	3.7.2	537924	0.752	229	5	1	1	1	1			
RL0502	3.5.5	538676	0.805	308	5	1	1	1	0			
RL0503	2.2.8	539923	0.74	468	1	0	1	1	1			
RL0504	3.5.5	541880	0.832	560	2	1	1	1	1			
RL0505	3.4.4	543657	0.823	566	2	1	1	1	1			
RL0506	0.0.2	545615	0.76	130	1	0	1	1	1			
RL0507	2.1.3	546060	0.77	823	1	0	0	0	0			
RL0508	3.3.7	548593	0.828	131	1	1	0	0	1			
RL0509	1.5.0	549036	0.846	249	4	1	1	1	0	i	c(iais)	QAT
RL0510	1.5.0	549782	0.813	314	5	1	1	1	0	a	c(iais)	QAT
RL0511	1.5.0	550723	0.858	388	5	1	1	1	0	i	c(iais)	QAT
RL0512	1.5.0	551981	0.827	302	5	1	1	1	0	s	c(iais)	QAT
RL0513	6.0.0	553408	0.799	413	1	0	0	0	0			
RL0514	1.5.2	554646	0.794	241	5	1	1	1	0			
RL0515	3.3.15	555579	0.782	339	4	1	1	1	0			
RL0516	1.5.0	556662	0.864	324	1	0	1	1	0	i	c(iaas)	CUT2 
RL0517	1.5.0	557664	0.827	517	1	0	1	1	0	aa	c(iaas)	CUT2 N/C
RL0518	1.5.0	559326	0.791	329	4	1	1	1	0	s	c(iaas)	CUT2
RL0519	1.5.3	560524	0.748	148	1	0	0	0	0			
RL0520	3.3.15	560980	0.816	339	5	1	1	1	1			
RL0521	3.3.15	562150	0.831	500	5	1	1	1	1			
RL0522	0.0.1	563876	0.814	299	1	0	1	1	0			
RL0523	3.3.17	564844	0.765	156	1	0	1	0	1			
RL0524	1.5.0	565884	0.722	666	1	1	1	0	1	ia	c(ia)	export
RL0525	6.3.7	567914	0.676	152	1	0	0	0	0			
RL0526	0.0.2	568497	0.701	125	1	0	0	0	0			
RL0527	0.0.0	568932	0.565	127	1	0	0	0	0			
RL0528	0.0.0	569648	0.636	132	1	0	0	0	0			
RL0529	1.5.0	570202	0.867	496	1	0	0	0	0			
RL0530	0.0.0	571952	0.768	126	1	0	0	0	0			
RL0531	4.1.1	572451	0.566	133	1	0	0	0	0			
RL0532	3.3.22	572956	0.681	755	1	0	0	1	0			
RL0533	0.0.1	575237	0.715	274	1	0	0	1	0			
RL0534	3.3.22	576253	0.67	292	1	0	0	1	0			
RL0533A	3.3.22	577122	0.686	56	1	0	0	1	0			
RL0535	3.3.22	577311	0.709	250	1	0	0	1	0			
RL0536	3.3.22	578067	0.687	547	1	0	0	1	0			
RL0537	0.0.2	580208	0.832	319	1	1	0	1	1			
RL0538	4.1.1	581450	0.802	395	1	0	1	1	0			
RL0539	0.0.1	582738	0.787	293	4	1	1	1	0			
RL0540	6.1.1	583856	0.821	407	5	1	1	1	1			
RL0541	0.0.1	585168	0.578	133	1	0	0	0	0			
RL0542	1.5.0	586041	0.737	344	1	1	0	1	0	s	c(siia)	PhoT
RL0543	1.5.0	587241	0.812	493	1	1	0	1	0	i	c(siia)	PhoT
RL0544	1.5.0	588719	0.836	440	1	1	0	1	0	i	c(siia)	PhoT
RL0545	1.5.0	590057	0.865	271	1	1	0	1	0	a	c(siia)	PhoT
RL0546	1.5.4	590917	0.768	237	2	1	1	1	1			
RL0547	6.1.2	591764	0.759	227	5	1	1	1	1			
RL0548	0.0.1	592771	0.807	177	1	0	1	1	1			
RL0549	3.1.2	593692	0.788	409	4	1	1	1	1			
RL0550	3.1.2	594964	0.758	304	5	1	1	1	1			
RL0551	1.3.1	595970	0.809	330	5	1	1	1	1			
RL0552	0.0.0	597136	0.542	182	1	0	0	0	0			
RL0553	3.1.14	597823	0.723	136	5	1	1	1	1			
RL0554	3.1.14	598448	0.841	394	5	1	1	1	1			
RL0555	3.3.17	599824	0.809	364	5	1	1	1	1			
RL0556	0.0.2	601184	0.739	169	1	0	1	1	0			
RL0558	4.1.4	602670	0.731	635	1	0	1	1	0			
RL0559	4.1.4	604574	0.75	328	1	0	1	1	1			
RL0560	3.3.15	605560	0.724	348	1	0	1	1	0			
RL0561	6.3.2	606958	0.69	382	1	1	1	1	1			
RL0562	0.0.1	608189	0.747	92	1	1	0	1	0			
RL0563	0.0.2	608889	0.683	126	1	0	1	0	0			
RL0564	1.1.1	609480	0.814	662	1	1	0	0	0			
RL0565	1.5.0	612044	0.789	291	5	1	1	1	1	s	o(s)	PAAT
RL0566	0.0.1	612951	0.833	137	1	0	1	1	0			
RL0567	0.0.1	613467	0.729	240	1	0	1	1	0			
RL0568	5.1.2	614201	0.818	225	5	1	1	1	1
RL0569	6.1.2	615000	0.812	215	2	1	1	1	1
RL0570	0.0.1	615739	0.805	132	1	0	1	1	1
RL0571	0.0.2	616353	0.741	139	5	1	1	1	1
RL0572	3.7.2	616769	0.799	362	4	1	1	1	1
RL0573	4.1.1	617836	0.834	448	4	1	1	1	1
RL0574	0.0.2	619268	0.774	165	1	0	1	1	1
RL0575	4.1.1	619767	0.77	105	2	1	1	1	1
RL0576	7.0.0	620232	0.755	310	2	1	1	1	1
RL0577	4.1.1	621346	0.824	221	1	1	0	1	0
RL0578	0.0.1	622609	0.578	133	1	0	0	1	1
RL0579	0.0.2	623082	0.752	153	2	1	1	1	1
RL0580	6.0.0	623566	0.753	166	5	1	1	1	0
RL0581	4.1.1	624197	0.858	210	1	1	0	0	0
RL0582	2.2.3	624981	0.8	836	5	1	1	1	1
RL0583	0.0.2	627513	0.779	242	2	1	1	1	1
RL0584	0.0.2	628277	0.776	193	3	1	1	1	0
RL0585	7.0.0	629002	0.798	185	1	1	1	1	0
RL0586	4.1.1	629761	0.835	267	1	0	1	1	1
RL0587	4.1.1	630561	0.824	307	5	1	1	1	1
RL0588	4.1.3	631797	0.797	1267	1	1	1	1	1
RL0589	0.0.2	635928	0.754	121	1	0	0	0	1
RL0590	3.3.15	636509	0.814	233	1	0	1	0	1
RL0591	3.3.15	637480	0.833	598	2	1	1	1	1
RL0592	3.3.15	639418	0.826	402	2	1	1	1	1
RL0593	0.0.2	640629	0.779	127	1	0	1	1	1
RL0594	3.4.4	641029	0.816	737	2	1	1	1	1
RL0595	1.6.1	643507	0.769	69	1	1	1	0	1
RL0596	6.3.7	643910	0.755	167	1	0	0	0	0
RL0597	0.0.1	644466	0.727	134	1	0	0	1	0
RL0598	0.0.1	644964	0.794	147	1	0	0	0	0
RL0599	1.5.0	645420	0.828	400	1	0	1	0	0
RL0600	6.3.8	646728	0.768	195	1	0	0	0	0
RL0601	6.1.3	647430	0.841	1173	2	1	1	1	1
RL0602	1.5.0	651171	0.777	145	1	1	1	1	1
RL0603	3.3.15	651731	0.795	388	2	1	1	1	0
RL0604	4.1.4	653236	0.783	357	2	1	1	1	1
RL0605	6.0.0	654416	0.803	653	1	1	0	0	1
RL0606	3.4.4	656461	0.762	354	5	1	1	1	1
RL0607	2.2.3	657540	0.818	685	3	1	1	1	1
RL0608	0.0.1	659705	0.779	88	1	0	0	0	0
RL0609	0.0.2	660147	0.756	86	1	0	0	0	0
RL0610	0.0.0	660566	0.694	87	1	0	0	1	0
RL0610A	0.0.1	661086	0.645	80	1	0	0	1	0
RL0611	4.1.2	662438	0.823	430	5	1	1	1	1
RL0612	0.0.1	663887	0.77	127	1	1	0	1	1
RL0613	3.1.10	664326	0.762	432	5	1	1	1	1
RL0614	0.0.2	665629	0.824	157	5	1	1	1	1
RL0615	1.6.1	666099	0.734	161	5	1	1	1	1			
RL0616	2.2.10	666708	0.739	72	5	1	1	1	1			
RL0617	7.0.0	666985	0.803	206	5	1	1	1	1			
RL0618	0.0.1	667735	0.721	70	1	0	1	1	1			
RL0619	0.0.2	668351	0.756	81	1	0	0	0	0			
RL0620	0.0.1	668606	0.705	115	1	0	0	1	0			
RL0621	5.1.4	669119	0.663	93	1	0	0	0	0			
RL0622	4.1.1	669405	0.668	486	1	0	0	0	1			
RL0623	1.5.0	670880	0.641	571	1	0	0	0	1	ia	c(ia)	export
RL0624	0.0.2	672686	0.681	191	1	0	0	0	0			
RL0625	0.0.2	673651	0.66	385	1	0	0	0	1			
RL0626	0.0.2	675201	0.56	95	1	0	0	0	0			
RL0627	6.0.0	675586	0.554	254	1	0	0	0	1			
RL0628	6.3.2	677037	0.661	321	1	0	0	1	0			
RL0629	1.5.0	678040	0.722	407	1	0	0	1	0	s	c(saai)	CUT2 
RL0630	1.5.0	679286	0.745	519	1	0	0	0	0	aa	c(saai)	CUT2 N/C
RL0631	1.5.0	680842	0.725	334	1	0	0	1	0	i	c(saai)	CUT2 
RL0632	3.3.15	681875	0.65	475	1	0	0	1	0			
RL0633	0.0.0	683695	0.622	131	1	0	0	0	0			
RL0634	3.3.15	684196	0.709	241	1	1	0	1	0			
RL0635	1.5.0	684933	0.771	353	1	0	1	0	0	a	c(ais)	CUT1
RL0636	4.1.1	686052	0.754	68	1	0	0	0	0			
RL0637	1.5.0	686263	0.835	278	1	0	0	0	0	i	c(ais)	CUT1
RL0638	1.5.0	687104	0.821	291	1	0	0	0	0	s	c(ais)	CUT1
RL0639	0.0.2	688077	0.814	482	1	0	0	0	0			
RL0640	0.0.2	689805	0.78	294	1	1	1	0	0			
RL0641	6.3.9	690752	0.767	404	1	0	0	1	0			
RL0642	3.3.15	691997	0.718	325	2	1	1	1	0			
RL0643	4.1.2	692971	0.746	426	1	1	0	0	0			
RL0644	3.3.9	694282	0.717	241	1	1	0	0	1			
RL0645	3.3.15	695019	0.797	257	1	0	0	1	1			
RL0646	3.3.15	695930	0.775	274	1	0	0	0	0			
RL0647	3.3.15	696777	0.769	384	1	0	0	0	0
RL0648	0.0.2	697931	0.743	223	1	0	1	0	0
RL0649	3.3.15	698602	0.733	352	1	0	0	0	0
RL0650	3.3.7	699796	0.713	262	2	1	1	1	0
RL0651	3.3.15	700641	0.764	336	1	0	1	1	0
RL0652	6.3.5	701651	0.74	343	1	0	0	0	0
RL0653	0.0.0	702862	0.639	286	1	0	0	0	0
RL0654	0.0.2	703725	0.756	424	1	0	1	0	0
RL0655	0.0.2	705011	0.63	95	1	0	0	0	0
RL0656	4.1.2	705291	0.747	389	1	1	0	0	1
RL0657	0.0.2	706457	0.812	324	1	0	0	1	0
RL0658	0.0.2	707434	0.767	180	1	0	0	0	0
RL0659	0.0.2	707973	0.807	372	1	0	0	0	0
RL0660	3.3.21	709018	0.745	348	1	0	0	0	1
RL0661	0.0.2	710140	0.726	160	1	0	0	0	0
RL0662	3.4.4	711314	0.73	219	1	0	0	0	1
RL0663	0.0.2	712048	0.734	381	1	0	0	0	0
RL0664	4.1.1	713228	0.645	362	1	1	1	0	1
RL0665	4.1.4	714321	0.664	451	1	0	0	1	0
RL0666	7.0.0	715720	0.643	244	1	1	0	0	0
RL0667	0.0.1	716887	0.703	77	1	0	0	0	0
RL0668	0.0.2	717167	0.707	86	1	1	0	0	0
RL0669	1.6.1	717569	0.8	142	1	1	0	1	0
RL0670	0.0.1	718052	0.766	494	3	1	1	1	1
RL0671	4.1.1	719752	0.821	301	1	0	0	1	0
RL0672	0.0.1	720673	0.801	518	1	1	0	1	0
RL0673	6.1.1	722314	0.788	531	1	0	0	0	1
RL0674	6.1.2	723914	0.82	141	1	1	1	0	1
RL0675	6.1.1	724326	0.772	768	1	0	0	0	0
RL0676	6.1.2	726658	0.689	125	1	0	0	0	0
RL0677	6.0.0	727516	0.702	234	1	0	0	0	0
RL0678	6.1.2	728251	0.734	145	1	0	0	0	0
RL0679	6.1.3	728794	0.737	238	1	0	0	0	0
RL0680	1.5.0	729692	0.834	853	1	0	0	1	1
RL0681	4.1.1	732337	0.706	139	1	0	0	0	0
RL0682	1.5.0	732772	0.812	607	1	0	1	1	1
RL0683	0.0.2	734624	0.737	99	1	0	0	0	0
RL0684	4.1.1	735008	0.807	473	1	1	0	0	1
RL0685	1.1.1	737039	0.779	548	1	1	0	1	0
RL0686	1.1.1	738749	0.723	98	1	1	0	1	0
RL0687	6.1.2	739042	0.761	121	1	1	0	1	0
RL0688	1.1.1	739425	0.811	761	1	1	1	1	0
RL0689	1.1.1	741715	0.736	155	1	0	0	1	0
RL0690	1.1.1	742179	0.762	302	1	1	0	1	0
RL0691	1.1.1	743084	0.796	347	1	1	0	1	0
RL0692	1.1.1	744128	0.829	129	1	1	0	1	1
RL0693	1.1.1	744514	0.717	184	1	1	0	1	0
RL0694	0.0.2	745085	0.769	129	1	1	0	1	0
RL0695	1.1.1	745789	0.78	561	5	1	1	1	1
RL0696	6.3.11	747835	0.723	262	5	1	1	1	0
RL0697	6.3.11	748632	0.75	248	1	1	1	1	0
RL0698	1.1.1	749464	0.717	147	5	1	1	1	0
RL0699	1.1.1	749913	0.79	365	5	1	1	1	1
RL0700	1.1.1	751226	0.803	345	2	1	1	1	1
RL0701	1.1.1	752295	0.782	195	5	1	1	1	1
RL0702	1.1.1	752948	0.799	316	2	1	1	1	1
RL0703	1.1.1	753899	0.804	290	2	1	1	1	1
RL0704	1.1.1	755023	0.826	244	5	1	1	1	1
RL0705	1.1.1	755871	0.791	466	2	1	1	1	1
RL0706	1.1.1	757274	0.794	180	5	1	1	1	1
RL0707	1.1.1	758071	0.782	130	2	1	1	1	1
RL0708	1.1.1	758468	0.797	138	2	1	1	1	1
RL0709	1.1.1	758923	0.793	101	5	1	1	1	1
RL0710	1.1.1	759248	0.805	262	2	1	1	1	1
RL0711	1.1.1	760053	0.791	160	5	1	1	1	1
RL0712	1.1.1	760532	0.819	373	2	1	1	1	1
RL0713	1.1.1	761650	0.825	180	5	1	1	1	1
RL0714	1.1.1	762189	0.843	238	5	1	1	1	1
RL0715	1.1.1	762918	0.761	168	5	1	1	1	1
RL0716	1.1.1	763421	0.841	245	5	1	1	1	1
RL0717	0.0.2	764307	0.802	657	1	1	0	0	1
RL0718	1.1.1	766707	0.784	301	1	0	1	0	0
RL0719	1.1.1	767895	0.786	302	1	0	0	0	0
RL0720	1.1.1	769048	0.771	303	1	1	0	0	0
RL0721	1.1.1	770260	0.781	320	1	0	0	1	0
RL0722	0.0.1	771424	0.685	209	5	1	1	1	0
RL0723	1.1.1	772050	0.79	443	2	1	1	1	1
RL0724	1.1.1.	773386	0.733	431	5	1	1	1	1
RL0725	1.1.1	774678	0.74	477	2	1	1	1	0
RL0726	0.0.2	776038	0.739	192	2	1	1	1	1
RL0727	6.1.2	776897	0.758	223	3	1	1	1	1
RL0728	1.1.1	777694	0.824	433	2	1	1	1	1
RL0729	1.1.1	779015	0.792	495	2	1	1	1	0
RL0730	1.1.1	780506	0.801	348	5	1	1	1	1
RL0731	1.1.1	781587	0.709	115	5	1	1	1	1
RL0732	1.1.1	781931	0.783	149	5	1	1	1	1
RL0733	1.1.1	782371	0.783	142	2	1	1	1	1
RL0734	1.1.1	782899	0.824	88	5	1	1	1	1
RL0735	1.1.1	783357	0.826	695	2	1	1	1	1
RL0736	1.1.1	785441	0.828	250	2	1	1	1	1
RL0737	0.0.1	786201	0.808	137	1	1	0	1	0
RL0738	0.0.1	786647	0.775	187	5	1	1	1	1
RL0739	0.0.2	787266	0.676	144	5	1	1	1	1
RL0740	4.1.1	787700	0.818	179	1	0	1	1	1
RL0741	4.1.2	788357	0.778	337	1	1	1	0	0
RL0742	4.1.1	789670	0.754	564	1	1	0	0	0
RL0743	3.3.15	791485	0.832	299	5	1	1	1	1			
RL0744	6.3.5	792401	0.807	341	2	1	1	1	0			
RL0745	1.5.0	793733	0.807	453	2	1	1	1	0	s	c(siia)	CUT1
RL0746	1.5.0	795284	0.834	337	2	1	1	1	0	i	c(siia)	CUT1
RL0747	1.5.0	796299	0.842	387	2	1	1	1	0	i	c(siia)	CUT1
RL0748	2.2.8	797497	0.793	550	2	1	1	1	1			
RL0749	1.5.0	799169	0.784	362	5	1	1	1	0	a	c(siia)	CUT1
RL0750	0.0.2	800374	0.802	137	1	0	0	1	0			
RL0751	3.3.3	800871	0.85	607	2	1	1	1	0			
RL0752	3.5.6	802771	0.735	232	3	1	1	1	1			
RL0753	3.5.6	803480	0.849	491	4	1	1	1	0			
RL0754	3.3.15	805090	0.792	432	5	1	1	1	1			
RL0755	3.1.8	806399	0.817	478	5	1	1	1	1			
RL0756	0.0.2	807894	0.724	415	1	1	0	1	0			
RL0757	1.1.1	809810	0.839	843	1	0	0	1	0			
RL0758	1.1.1	812573	0.802	615	1	1	0	0	1			
RL0759	6.0.0	814720	0.764	289	1	1	0	1	0			
RL0760	0.0.1	815726	0.819	78	3	1	1	1	0			
RL0761	3.3.5	815986	0.775	429	5	1	1	1	1			
RL0762	6.0.0	817461	0.789	469	5	1	1	1	1			
RL0763	1.5.0	818997	0.822	365	1	1	1	1	1	s	c(saii)	POPT
RL0764	1.5.0	820184	0.829	380	4	1	1	1	1	a	c(saii)	POPT
RL0765	1.5.0	821331	0.832	303	5	1	1	1	1	i	c(saii)	POPT
RL0766	1.5.0	822246	0.884	272	4	1	1	1	1	i	c(saii)	POPT
RL0767	0.0.1	823084	0.794	630	1	0	1	1	1			
RL0768	2.1.3	825249	0.8	650	4	1	1	1	1			
RL0769	6.1.1	827420	0.776	1310	4	1	1	1	1			
RL0770	0.0.1	831563	0.803	149	1	0	1	1	1			
RL0771	7.0.0	832548	0.668	337	1	1	0	1	0			
RL0772	4.1.5	833874	0.717	1541	1	1	0	1	0			
RL0773	0.0.2	838811	0.811	147	1	0	0	0	0			
RL0774	6.3.6	839478	0.73	293	5	1	1	1	0			
RL0775	0.0.2	840356	0.67	104	1	1	1	1	0			
RL0776	3.4.3	840861	0.802	498	2	1	1	1	1			
RL0777	6.0.0	842702	0.737	160	5	1	1	1	0			
RL0778	1.5.1	843524	0.787	531	5	1	1	1	0	s	c(siiaa)	PepT 
RL0779	1.5.1	845207	0.762	334	5	1	1	1	1	i	c(siiaa)	PepT 
RL0780	1.5.1	846221	0.816	296	5	1	1	1	0	i	c(siiaa)	PepT 
RL0781	1.5.1	847108	0.78	339	5	1	1	1	0	a	c(siiaa)	PepT 
RL0782	1.5.1	848124	0.808	317	2	1	1	1	0	a	c(siiaa)	PepT 
RL0783	3.5.6	849106	0.746	178	1	1	1	0	1			
RL0784	3.4.2	849635	0.732	415	1	1	0	1	1			
RL0785	4.1.1	850959	0.776	167	1	0	0	0	0			
RL0786	0.0.1	851459	0.758	350	1	0	0	0	0			
RL0787	0.0.1	852677	0.766	178	1	0	0	0	1			
RL0788	6.2.1	853262	0.732	201	1	0	0	1	0			
RL0789	0.0.1	853864	0.812	267	1	0	0	0	0			
RL0790	1.4.1	855246	0.693	1585	1	0	1	1	1			
RL0791	0.0.2	860222	0.528	308	1	0	0	0	0
RL0792	5.1.4	861460	0.66	270	1	0	1	1	0
RL0793	5.1.4	862296	0.756	87	1	0	1	0	0
RL0794	2.2.5	862747	0.598	371	1	0	0	0	0
RL0795	2.2.5	863885	0.621	297	1	0	0	0	0
RL0795A	0.0.2	864871	0.512	293	1	0	0	0	0
RL0797	4.1.1	865749	0.584	129	1	0	0	0	0
RL0798	0.0.2	866146	0.571	313	1	0	0	0	0
RL0799	3.3.15	867084	0.553	221	1	0	0	0	1
RL0800	0.0.2	867752	0.532	198	1	0	0	0	0
RL0801	4.1.4	868543	0.575	315	1	0	0	0	0
RL0802	3.3.15	869487	0.569	273	1	0	0	0	0
RL0803	0.0.2	870305	0.554	451	1	0	0	0	0
RL0804	0.0.1	871890	0.514	230	1	0	0	0	0
RL0805	4.1.1	873188	0.644	683	1	0	0	0	0
RL0806	4.1.1	875416	0.566	612	1	0	0	0	0
RL0807	0.0.0	877341	0.557	73	1	0	0	0	0
RL0808	0.0.1	877665	0.707	236	1	0	0	0	0
RL0809	4.1.1	878441	0.81	85	1	0	0	0	0
RL0810	4.1.4	878868	0.682	690	1	0	1	1	1
RL0810A	0.0.1	881245	0.52	275	1	0	0	0	0
RL0811	4.1.4	882080	0.563	258	1	1	0	0	0
RL0811A	4.1.4	882919	0.561	390	1	1	0	0	1
RL0813	4.1.4	884088	0.569	316	1	0	0	0	1
RL0814	0.0.1	885048	0.631	280	1	0	0	1	0
RL0815	4.1.4	885887	0.574	197	1	0	0	0	1
RL0816	0.0.1	886477	0.5	363	1	0	0	0	1
RL0817	4.1.1	887577	0.504	452	1	0	0	0	0
RL0818	2.2.5	888925	0.575	386	1	0	0	0	0
RL0819	3.1.10	890078	0.625	252	1	0	0	0	0
RL0820	3.1.10	890833	0.579	203	1	0	0	0	0
RL0821	4.1.4	891445	0.571	531	1	0	0	0	1
RL0822	3.3.15	893037	0.575	367	1	0	0	1	0
RL0823	3.3.15	894351	0.608	161	1	0	0	0	0
RL0824	3.3.15	894833	0.532	359	1	1	0	0	0
RL0825	4.1.4	895933	0.548	372	1	0	1	0	0
RL0826	4.1.4	897051	0.568	326	1	0	1	0	0
RL0827	5.1.4	898612	0.696	142	1	0	0	0	1
RL0828	4.1.1	899278	0.757	79	1	0	0	0	0
RL0829	0.0.2	899913	0.73	126	1	0	0	0	0
RL0830	0.0.0	900369	0.628	151	1	0	0	0	0
RL0831	0.0.0	901037	0.604	147	1	0	0	0	0
RL0832	2.2.3	901614	0.699	263	1	0	0	0	0
RL0833	4.1.1	902806	0.769	44	1	0	0	0	0
RL0834	4.1.1	903348	0.571	44	1	0	0	0	0
RL0835	0.0.1	903597	0.506	169	1	0	0	0	0
RL0836	5.1.4	904103	0.637	689	1	0	0	0	0
RL0836A	0.0.0	906205	0.554	157	1	0	0	0	0
RL0837	0.0.0	906691	0.562	68	1	0	0	0	0
RL0838	0.0.1	906931	0.648	96	1	0	1	0	0
RL0839	0.0.0	907281	0.62	51	1	0	0	0	0
RL0840	0.0.0	908003	0.565	73	1	0	0	0	0
RL0841	0.0.2	908253	0.59	195	1	0	0	0	0
RL0842	1.6.1	909333	0.755	526	5	1	1	1	1
RL0843	1.7.1	910916	0.774	239	5	1	1	1	1
RL0844	0.0.1	911794	0.694	127	1	0	0	1	0
RL0845	1.5.0	912292	0.845	474	5	1	1	1	0
RL0846	0.0.1	913965	0.709	335	5	1	1	1	1
RL0847	3.7.1	915252	0.819	494	3	1	1	1	1
RL0848	4.1.1	916739	0.806	184	1	0	0	0	0
RL0849	4.1.1	917458	0.674	138	1	0	1	1	1
RL0850	6.3.8	918152	0.826	213	1	0	1	0	0
RL0851	6.3.6	918801	0.834	318	5	1	1	1	1
RL0852	0.0.1	919969	0.758	103	1	0	0	1	0
RL0853	0.0.1	920539	0.828	288	1	0	1	1	0
RL0854	0.0.2	921599	0.693	294	2	1	1	1	0
RL0855	1.6.1	922551	0.794	457	2	1	1	1	1
RL0856	0.0.2	924072	0.788	245	2	1	1	1	1
RL0857	1.5.4	924827	0.805	499	1	1	0	1	0
RL0858	7.0.0	926389	0.707	176	5	1	1	1	0
RL0859	6.0.0	927182	0.793	291	1	0	0	0	0
RL0860	3.4.2	928156	0.802	385	1	0	0	0	0
RL0861	7.0.0	929351	0.748	331	1	0	0	0	1
RL0862	6.3.6	930487	0.772	283	1	0	0	0	1
RL0863	6.3.6	931355	0.813	280	1	1	0	1	1
RL0864	3.3.15	932409	0.803	479	5	1	1	1	1
RL0865	3.3.15	933845	0.811	399	5	1	1	1	1
RL0866	3.3.15	935101	0.8	436	5	1	1	1	1
RL0867	0.0.1	936477	0.681	146	1	0	1	0	0
RL0868	3.4.4	936942	0.79	224	1	1	0	0	0
RL0869	3.3.15	937736	0.806	230	1	0	1	1	0
RL0870	3.3.15	938667	0.822	248	4	1	1	1	1
RL0871	2.2.3	939664	0.739	209	3	1	1	1	1
RL0872	0.0.2	940305	0.824	163	1	0	0	0	0
RL0873	7.0.0	940819	0.779	234	1	0	1	0	0
RL0874	3.3.15	941749	0.795	349	1	1	1	0	0
RL0875	0.0.1	942869	0.715	137	1	0	1	1	0
RL0875A	0.0.0	943303	0.752	122	1	0	0	0	0
RL0876	0.0.2	943723	0.789	253	1	1	0	0	0
RL0877	2.2.1	944612	0.796	523	5	1	1	1	1
RL0878	3.1.10	946364	0.796	373	5	1	1	1	1
RL0879	3.1.10	947482	0.803	231	5	1	1	1	1
RL0880	3.5.3	948259	0.826	145	1	1	1	1	0
RL0881	1.6.1	949008	0.731	236	1	0	1	1	1
RL0882	0.0.2	949785	0.721	148	1	1	0	1	0
RL0883	1.3.1	950966	0.77	547	1	1	1	1	1
RL0884	1.3.1	952682	0.809	98	1	1	1	1	1
RL0885	3.3.15	953370	0.776	282	2	1	1	1	1
RL0886	3.2.13	954249	0.748	327	5	1	1	1	1
RL0887	2.2.3	955248	0.671	152	1	0	0	0	0
RL0888	0.0.2	955703	0.702	87	1	0	0	0	1
RL0889	2.2.1	956316	0.764	982	5	1	1	1	1
RL0890	0.0.2	959271	0.721	251	2	1	1	1	0
RL0891	3.3.22	960079	0.75	151	5	1	1	1	1
RL0892	2.2.11	960604	0.754	701	5	1	1	1	1
RL0893	0.0.2	962690	0.738	186	2	1	1	1	1
RL0894	7.0.0	963263	0.814	293	2	1	1	1	0
RL0895	0.0.2	964161	0.768	150	1	0	0	0	0
RL0896	1.5.0	964627	0.775	457	1	1	0	0	1
RL0897	0.0.2	966090	0.677	135	1	0	0	0	0
RL0898	1.5.2	966589	0.854	604	1	1	1	1	0
RL0899	2.2.9	968519	0.781	448	2	1	1	1	1
RL0900	7.0.0	969882	0.776	269	5	1	1	1	1			
RL0901	0.0.1	970663	0.66	100	1	0	1	0	0			
RL0902	2.2.5	971171	0.819	439	2	1	1	1	1			
RL0903	3.3.21	972500	0.811	240	5	1	1	1	0			
RL0904	4.1.5	973405	0.787	357	5	1	1	1	1			
RL0905	6.3.3	974804	0.644	294	1	0	0	0	0			
RL0906	1.5.0	975785	0.666	352	1	0	0	0	0	i	c(ias)	CUT2
RL0907	1.5.0	976840	0.669	254	1	0	0	0	0	a	c(ias)	CUT2
RL0908	1.5.0	977683	0.684	305	1	0	0	0	0	s	c(ias)	CUT2
RL0909	0.0.1	978738	0.672	126	5	1	1	1	1			
RL0910	2.2.3	979139	0.811	600	2	1	1	1	1			
RL0911	6.1.1	981122	0.786	573	1	1	0	1	0			
RL0912	6.0.0	982997	0.81	454	5	1	1	1	0			
RL0913	7.0.0	984439	0.689	201	1	1	0	1	1			
RL0914	0.0.1	985279	0.773	295	5	1	1	1	1			
RL0915	3.3.15	986163	0.826	213	5	1	1	1	1			
RL0916	3.3.7	986818	0.813	305	5	1	1	1	1
RL0917	3.3.22	987735	0.811	254	2	1	1	1	1
RL0918	6.3.4	988608	0.718	265	1	1	1	1	1
RL0919	6.3.11	989655	0.82	245	1	1	0	1	0
RL0920	3.3.15	990927	0.826	386	4	1	1	1	1
RL0921	1.5.2	992513	0.785	332	1	1	1	1	1
RL0922	1.5.2	993530	0.825	632	1	1	0	1	1
RL0923	3.3.15	995728	0.779	409	2	1	1	1	1
RL0924	3.5.9	997229	0.623	110	1	1	1	1	0
RL0925	3.5.9	997624	0.736	250	5	1	1	1	1
RL0926	3.5.9	998444	0.685	75	5	1	1	1	1
RL0927	3.5.9	998749	0.74	207	5	1	1	1	1
RL0928	3.5.9	999376	0.788	162	5	1	1	1	1
RL0929	0.0.0	999941	0.634	117	1	0	0	0	0
RL0930	2.1.2	1000334	0.776	229	4	1	1	1	1
RL0931	0.0.2	1001306	0.769	385	2	1	1	1	1
RL0932	0.0.2	1002600	0.764	172	1	1	0	1	1
RL0933	4.1.1	1003303	0.702	111	1	0	1	1	0
RL0934	3.2.9	1003665	0.797	183	2	1	1	1	1
RL0935	3.3.15	1004216	0.781	303	2	1	1	1	1
RL0936	0.0.2	1005185	0.825	610	2	1	1	1	1
RL0937	3.2.8	1007152	0.769	338	5	1	1	1	1
RL0938	0.0.2	1008214	0.716	95	1	1	0	1	1
RL0939	0.0.2	1008508	0.768	256	2	1	1	1	1
RL0940	1.5.2	1009311	0.848	446	1	1	1	0	1
RL0941	2.1.4	1010819	0.795	286	2	1	1	1	1
RL0942	4.1.1	1011698	0.75	63	2	1	1	1	0
RL0943	2.2.1	1012162	0.817	318	3	1	1	1	1
RL0944	4.1.4	1013258	0.77	183	5	1	1	1	1
RL0945	3.1.19	1013898	0.793	420	1	1	0	0	0
RL0946	4.1.1	1015197	0.783	644	1	1	0	1	0
RL0947	3.7.1	1017197	0.787	425	5	1	1	1	1
RL0948	0.0.1	1018571	0.733	154	1	0	0	1	0
RL0949	1.1.1	1019449	0.81	607	1	1	0	0	1
RL0950	0.0.1	1021355	0.801	162	5	1	1	1	0
RL0951	2.2.1	1021902	0.831	704	2	1	1	1	1
RL0952	6.0.0	1024233	0.82	769	2	1	1	1	1
RL0953	3.6.0	1026676	0.771	419	5	1	1	1	1
RL0954	3.5.5	1028003	0.774	193	1	0	1	0	0
RL0955	4.1.3	1028986	0.797	270	2	1	1	1	1
RL0956	3.2.8	1029958	0.819	319	5	1	1	1	1
RL0957	0.0.2	1031006	0.778	188	5	1	1	1	1
RL0958	0.0.2	1031870	0.8	1109	1	0	0	0	0
RL0959	3.3.15	1035221	0.811	476	5	1	1	1	1
RL0960	0.0.2	1036684	0.783	324	5	1	1	1	1
RL0961	0.0.1	1037799	0.801	202	1	1	0	1	0
RL0962	1.4.2	1038805	0.805	420	2	1	1	1	1
RL0963	4.1.3	1040294	0.734	159	1	1	1	1	0
RL0964	1.5.2	1041021	0.783	358	2	1	1	1	1
RL0965	3.3.15	1042223	0.779	592	5	1	1	1	1
RL0966	3.4.4	1044031	0.795	251	5	1	1	1	1
RL0967	0.0.1	1044852	0.66	340	5	1	1	1	1
RL0968	0.0.2	1045906	0.628	136	1	0	0	0	0
RL0969	2.2.11	1046334	0.816	416	5	1	1	1	1
RL0970	1.7.1	1047581	0.769	248	5	1	1	1	1
RL0971	0.0.1	1048453	0.761	331	1	0	1	0	1
RL0972	1.1.1	1049554	0.813	682	1	1	0	1	0
RL0973	3.2.14	1051869	0.822	638	2	1	1	1	1
RL0974	0.0.2	1054031	0.818	307	2	1	1	1	1
RL0975	3.3.15	1055041	0.781	251	1	0	1	1	1
RL0976	2.1.1	1055895	0.798	85	2	1	1	1	1
RL0977	3.3.15	1056149	0.803	311	5	1	1	1	1
RL0978	0.0.1	1057366	0.75	134	1	0	0	1	0
RL0979	0.0.2	1057909	0.796	223	1	1	0	0	1
RL0980	2.1.4	1058582	0.792	474	1	1	0	0	0			
RL0981	1.5.0	1060051	0.784	273	1	1	0	0	1	i	c(iisa)	PAAT
RL0982	1.5.0	1060865	0.829	276	1	1	0	0	1	i	c(iisa)	PAAT
RL0983	1.5.0	1061702	0.812	349	1	1	0	0	1	s	c(iisa)	PAAT
RL0984	1.5.0	1062748	0.777	411	1	1	0	0	1	a	c(iisa)	PAAT
RL0985	1.5.0	1064441	0.795	324	1	1	0	1	1	s	p(si)	PAAT
RL0986	1.5.0	1065421	0.792	290	1	1	0	0	0	i	p(si)	PAAT
RL0987	0.0.2	1066382	0.765	376	1	1	0	1	1			
RL0988	6.3.3	1067676	0.789	248	1	1	0	0	0			
RL0989	6.3.3	1068510	0.707	222	1	0	0	1	0			
RL0990	3.6.1	1069335	0.742	474	1	0	0	1	1			
RL0991	3.6.1	1070756	0.74	504	1	0	1	1	1			
RL0992	1.5.3	1072367	0.807	448	1	0	0	0	0			
RL0993	7.2.1	1073754	0.657	101	1	0	0	0	0			
RL0994	3.4.2	1074088	0.714	422	1	1	0	0	1			
RL0995	3.3.7	1075368	0.785	357	1	0	0	0	1			
RL0996	1.5.0	1076470	0.778	463	1	0	0	0	1			
RL0997	6.0.0	1077906	0.741	304	1	0	0	0	1			
RL0998	2.2.1	1079094	0.754	514	1	0	0	0	0			
RL0999	6.1.1	1081112	0.709	379	1	0	0	0	0			
RL1000	3.3.15	1082248	0.697	263	1	0	0	0	0			
RL1001	0.0.1	1083172	0.747	178	1	0	0	1	0			
RL1002	3.2.2	1083822	0.861	189	1	1	0	1	1			
RL1003	1.5.0	1084413	0.857	202	1	1	0	1	0	i	p(ia)	unclass non ABC
RL1004	1.5.0	1085021	0.798	229	1	1	0	1	0	a	p(ia)	unclass
RL1005	0.0.1	1086002	0.842	396	5	1	1	1	1			
RL1006	3.2.13	1087366	0.862	367	2	1	1	1	1			
RL1007	3.1.19	1088482	0.798	365	5	1	1	1	1			
RL1008	6.0.0	1089812	0.831	1046	1	0	0	0	0			
RL1009	0.0.1	1093188	0.747	101	4	1	1	1	0			
RL1010	3.5.5	1093705	0.801	196	5	1	1	1	1			
RL1011	3.2.1	1094319	0.788	272	3	1	1	1	1			
RL1012	1.1.1	1095259	0.772	395	1	1	0	1	0
RL1013	0.0.1	1096747	0.816	152	5	1	1	1	0
RL1014	3.2.12	1097268	0.709	206	5	1	1	1	1
RL1015	7.0.0	1097898	0.796	338	1	1	1	1	1
RL1016	2.1.4	1099084	0.809	464	1	1	0	1	0
RL1017	0.0.2	1100577	0.812	105	1	1	0	1	0
RL1018	3.3.15	1100948	0.805	163	1	0	0	0	0
RL1019	6.0.0	1101457	0.851	471	2	1	1	1	1
RL1020	1.4.1	1103239	0.774	221	5	1	1	1	1
RL1021	3.5.1	1104215	0.798	295	5	1	1	1	1
RL1022	3.5.1	1105120	0.859	566	5	1	1	1	1
RL1023	3.2.6	1106888	0.838	316	2	1	1	1	1
RL1024	0.0.2	1107838	0.841	46	1	0	0	1	0
RL1025	3.5.1	1107975	0.799	202	5	1	1	1	1
RL1026	3.5.1	1108645	0.848	292	5	1	1	1	1
RL1027	3.3.15	1109829	0.768	213	1	0	1	1	0
RL1028	4.1.1	1110705	0.817	126	5	1	1	1	1			
RL1029	3.5.1	1111078	0.813	251	5	1	1	1	0			
RL1030	1.6.1	1111897	0.817	333	5	1	1	1	1			
RL1031	3.1.18	1112969	0.832	321	5	1	1	1	1			
RL1032	2.1.2	1113931	0.789	151	2	1	1	1	1			
RL1033	0.0.2	1114676	0.769	361	1	1	1	0	1			
RL1034	0.0.2	1115857	0.77	63	1	1	1	0	1			
RL1035	0.0.2	1116164	0.796	201	5	1	1	1	1			
RL1036	0.0.2	1116974	0.806	261	2	1	1	1	1			
RL1037	1.6.1	1117916	0.863	161	5	1	1	1	1			
RL1038	0.0.2	1118838	0.837	191	1	1	1	1	1			
RL1039	0.0.2	1119410	0.764	160	1	1	0	1	1			
RL1040	6.3.6	1120059	0.815	329	1	1	0	1	1			
RL1041	3.3.15	1121045	0.806	496	1	1	0	1	1			
RL1042	1.5.0	1122528	0.87	246	1	1	0	0	0	a	c(asii)	PAAT
RL1043	1.5.0	1123285	0.865	274	1	0	0	0	0	s	c(asii)	PAAT
RL1044	1.5.0	1124163	0.802	235	1	0	0	0	0	i	c(asii)	PAAT
RL1045	1.5.0	1124890	0.839	230	1	0	0	0	0	i	c(asii)	PAAT
RL1046	0.0.0	1125713	0.504	129	1	0	0	0	0			
RL1047	1.5.0	1126398	0.842	249	1	1	1	0	1	a	c(ais)	MZT
RL1048	1.5.0	1127144	0.844	290	1	1	1	0	1	i	c(ais)	MZT
RL1049	1.5.0	1128033	0.796	299	1	1	1	0	1	s	c(ais)	MZT
RL1050	0.0.2	1128972	0.81	102	1	1	1	0	0			
RL1051	0.0.2	1129409	0.759	153	1	0	0	0	0			
RL1052	0.0.0	1130261	0.424	337	1	0	0	0	0			
RL1053	2.1.2	1131556	0.787	161	1	0	1	1	1			
RL1054	6.3.8	1132228	0.769	232	1	1	0	1	0			
RL1055	0.0.1	1133012	0.739	116	1	0	0	1	0			
RL1056	0.0.2	1133662	0.589	169	1	0	0	0	0			
RL1057	0.0.2	1134281	0.523	230	1	0	0	0	0			
RL1058	2.2.1	1135028	0.729	568	1	0	0	0	0			
RL1059	6.0.0	1137043	0.834	970	5	1	1	1	1			
RL1060	2.2.11	1139955	0.697	188	4	1	1	1	1
RL1061	2.1.4	1140596	0.837	432	5	1	1	1	1
RL1062	3.1.18	1141898	0.82	474	5	1	1	1	1
RL1063	0.0.1	1143583	0.876	215	5	1	1	1	1
RL1064	3.3.15	1144554	0.807	229	5	1	1	1	1
RL1065	1.1.1	1145443	0.736	609	1	1	0	0	0
RL1066	4.1.1	1147609	0.749	193	1	0	0	0	0
RL1067	0.0.0	1148360	0.696	216	1	0	0	0	0
RL1068	0.0.0	1149089	0.625	294	1	0	0	0	0
RL1069	1.5.0	1150046	0.706	1215	1	1	1	1	1
RL1070	0.0.0	1153738	0.627	123	1	0	0	0	0
RL1071	0.0.0	1154357	0.753	78	1	0	0	0	0
RL1072	6.0.0	1154675	0.805	228	4	1	1	1	1
RL1073	0.0.1	1155431	0.748	109	1	1	1	0	1
RL1074	0.0.1	1155757	0.804	116	1	1	1	0	1
RL1075	2.2.3	1156286	0.794	380	5	1	1	1	1
RL1076	0.0.0	1157598	0.771	121	1	0	0	0	0
RL1077	0.0.1	1157967	0.754	204	5	1	1	1	0
RL1078	2.2.3	1158584	0.746	367	5	1	1	1	1
RL1079	0.0.2	1159793	0.805	165	1	0	1	1	1
RL1080	0.0.0	1160408	0.762	65	1	0	0	0	0
RL1081	7.2.1	1160609	0.716	170	1	0	0	1	0
RL1082	2.2.3	1161283	0.712	74	1	1	0	0	0
RL1083	2.2.10	1161842	0.786	214	5	1	1	1	1
RL1084	1.2.1	1162583	0.815	1153	2	1	1	1	1
RL1085	0.0.0	1166454	0.587	98	1	0	0	0	0
RL1086	3.5.5	1166874	0.844	902	2	1	1	1	1
RL1087	0.0.1	1169623	0.798	92	1	0	0	1	0
RL1088	0.0.0	1170167	0.621	144	1	0	0	0	0
RL1089	0.0.1	1170750	0.768	130	1	0	0	1	0
RL1090	4.1.1	1171479	0.826	303	5	1	1	1	1
RL1091	0.0.2	1173029	0.792	573	1	0	0	0	0
RL1092	0.0.2	1174747	0.788	151	1	0	0	0	1
RL1093	7.0.0	1175236	0.786	303	5	1	1	1	1
RL1094	0.0.2	1176540	0.541	212	1	0	0	1	0
RL1095	0.0.0	1177147	0.533	153	1	0	0	0	0
RL1096	0.0.0	1177687	0.695	119	1	0	0	0	0
RL1097	2.2.3	1178043	0.608	456	1	0	0	0	0
RL1098	2.2.3	1179410	0.679	109	1	0	0	0	0
RL1099	2.2.3	1179709	0.752	411	1	0	0	0	0
RL1100	2.2.3	1181010	0.721	1136	1	0	0	0	0
RL1101	0.0.0	1184654	0.657	68	1	0	0	0	0
RL1102	0.0.2	1184909	0.687	319	1	0	0	0	0
RL1103	0.0.1	1185861	0.589	276	1	0	0	1	0
RL1104	3.3.15	1186746	0.789	259	1	0	0	0	0
RL1105	6.0.0	1187912	0.847	201	1	0	1	0	1
RL1106	6.0.0	1188627	0.823	228	1	0	1	0	1
RL1107	4.1.1	1189363	0.788	93	1	0	1	0	1
RL1108	4.1.1	1189737	0.855	1131	1	0	1	0	1
RL1109	0.0.2	1193447	0.817	135	1	1	0	1	0
RL1110	2.2.3	1194324	0.717	149	1	0	0	0	0
RL1111	0.0.2	1194770	0.673	104	1	0	0	0	0
RL1112	4.1.1	1195120	0.639	202	1	0	0	0	0
RL1113	6.0.0	1195860	0.866	340	1	0	0	1	1
RL1114	0.0.0	1197751	0.724	77	1	1	1	1	1
RL1115	0.0.0	1197996	0.802	87	1	0	0	0	0
RL1116	0.0.2	1199105	0.783	215	1	0	1	0	0
RL1117	0.0.0	1199817	0.713	98	1	0	0	0	0
RL1118	0.0.0	1200110	0.871	72	1	0	0	0	0
RL1119	0.0.0	1200458	0.756	130	1	0	0	0	0
RL1120	0.0.0	1200847	0.736	133	1	0	0	0	0
RL1121	0.0.0	1201214	0.776	131	1	0	0	0	0
RL1122	6.3.11	1201620	0.619	159	1	0	0	0	0
RL1123	0.0.1	1202113	0.853	197	1	0	0	1	0
RL1124	0.0.1	1202930	0.683	108	1	0	1	0	1
RL1125	3.3.15	1203757	0.645	512	1	0	0	0	1
RL1126	0.0.2	1205534	0.748	481	1	0	0	0	1
RL1127	3.3.15	1207465	0.78	634	1	0	1	1	1
RL1128	0.0.0	1209389	0.698	146	1	0	0	0	0
RL1129	0.0.0	1209872	0.59	121	1	0	0	0	0
RL1130	0.0.2	1210452	0.728	131	1	0	0	0	0
RL1131	4.1.1	1211255	0.832	260	1	0	1	1	0
RL1132	4.1.1	1212462	0.748	136	4	1	1	1	0
RL1133	6.0.0	1212869	0.817	115	4	1	1	1	1
RL1134	0.0.1	1213207	0.776	432	1	0	1	1	1
RL1135	1.5.2	1214583	0.652	219	1	0	0	0	0
RL1136	0.0.2	1215281	0.69	169	1	0	0	0	1
RL1137	0.0.2	1215808	0.777	486	1	0	1	1	1
RL1138	6.2.1	1217320	0.714	175	1	1	1	0	1
RL1139	4.1.1	1217844	0.727	255	1	1	0	0	1
RL1140	0.0.2	1218611	0.661	114	1	0	0	0	0
RL1141	0.0.2	1219217	0.593	176	1	0	1	0	0
RL1142	3.3.15	1219897	0.788	522	1	0	1	0	0
RL1143	7.2.1	1221545	0.75	108	1	0	0	0	0
RL1144	0.0.1	1221893	0.673	169	1	0	0	1	0
RL1145	1.4.2	1222888	0.656	351	1	1	1	0	0
RL1146	0.0.2	1224090	0.734	231	1	0	0	0	0
RL1147	0.0.0	1224772	0.583	138	1	0	0	0	0
RL1148	0.0.0	1225427	0.737	98	1	0	0	0	0
RL1149	3.3.15	1226196	0.752	806	1	0	0	0	1
RL1150	0.0.0	1228626	0.736	225	1	0	0	0	0
RL1151	0.0.2	1229358	0.683	498	1	0	0	1	1
RL1152	4.1.1	1230985	0.634	119	1	0	0	0	1
RL1153	7.2.1	1231391	0.61	85	1	0	0	0	0
RL1154	0.0.1	1231649	0.734	145	1	0	1	0	0
RL1155	4.1.4	1232414	0.775	267	1	1	1	0	0
RL1156	6.1.1	1233186	0.823	465	1	1	1	0	0
RL1157	6.1.2	1234570	0.829	229	1	1	1	0	0
RL1158	7.2.1	1235410	0.67	109	1	0	1	1	0
RL1159	0.0.2	1235723	0.758	131	1	1	0	0	0
RL1160	3.5.3	1236173	0.77	199	1	0	0	1	1
RL1161	3.3.15	1236901	0.786	263	1	0	1	1	1
RL1162	6.1.2	1237947	0.632	112	1	0	1	0	0
RL1163	6.1.1	1238351	0.693	371	1	0	1	1	1
RL1164	0.0.2	1239891	0.767	198	1	1	1	1	1
RL1165	0.0.2	1240505	0.644	105	1	1	0	1	1
RL1166	7.0.0	1241168	0.742	129	2	1	1	1	0
RL1167	6.3.8	1241692	0.747	203	1	0	0	0	0
RL1168	6.0.0	1242406	0.709	110	4	1	1	1	1
RL1169	0.0.2	1242735	0.711	119	1	1	0	1	1
RL1170	2.1.4	1243141	0.646	203	5	1	1	1	1
RL1171	0.0.1	1244138	0.725	72	1	0	0	1	0
RL1172	4.1.1	1244403	0.658	124	1	1	1	1	0
RL1173	4.1.1	1244940	0.662	131	1	0	0	1	0
RL1174	0.0.0	1245464	0.667	116	1	0	0	0	0
RL1175	1.5.0	1246261	0.783	449	1	0	0	0	0
RL1176	0.0.2	1247675	0.837	95	1	0	0	1	1
RL1177	4.1.1	1247967	0.778	145	5	1	1	1	0
RL1178	1.5.0	1248404	0.781	243	1	0	0	1	0
RL1179	0.0.0	1249132	0.725	187	1	0	0	0	0
RL1180	0.0.2	1249965	0.738	351	1	0	0	0	1
RL1181	0.0.2	1251180	0.696	213	1	1	1	0	1
RL1182	0.0.0	1251935	0.689	107	1	0	0	0	0
RL1183	1.4.2	1252528	0.737	271	1	0	0	1	0
RL1184	0.0.2	1253559	0.785	189	1	0	0	0	0
RL1185	3.3.15	1254224	0.839	234	4	1	1	1	1
RL1186	6.3.6	1255043	0.786	295	1	0	1	0	0
RL1187	3.3.15	1256226	0.686	568	1	0	0	0	0
RL1188	3.3.15	1258540	0.719	327	1	0	1	0	0
RL1189	0.0.0	1259691	0.591	139	1	0	0	0	0
RL1190	6.0.0	1260272	0.784	114	1	0	0	0	0
RL1191	4.1.1	1260633	0.662	142	1	0	0	0	0
RL1192	6.0.0	1261421	0.784	114	2	1	1	1	1
RL1193	3.3.15	1261869	0.751	248	1	1	1	0	1
RL1194	4.1.1	1262715	0.706	184	1	0	0	1	0
RL1196	1.6.1	1263587	0.741	895	1	1	0	1	0
RL1197	3.3.15	1266578	0.705	239	1	0	0	0	1
RL1198	0.0.2	1267421	0.664	142	1	0	0	1	1
RL1199	0.0.0	1267942	0.654	370	1	0	0	0	0
RL1200	4.1.1	1269017	0.707	387	1	0	0	0	1
RL1201	6.0.0	1270184	0.666	968	1	0	1	0	1
RL1202	6.3.6	1273379	0.758	321	1	1	0	0	0
RL1203	1.4.2	1274411	0.782	330	1	1	0	1	1
RL1204	6.3.6	1275921	0.716	296	1	0	1	0	0
RL1205	0.0.2	1276913	0.804	289	1	0	1	1	0
RL1206	0.0.2	1277817	0.735	157	1	0	0	0	0
RL1207	0.0.0	1278509	0.625	312	1	0	0	0	0
RL1208	1.3.1	1279857	0.786	230	1	0	0	0	1
RL1209	6.3.6	1280668	0.765	310	1	1	1	1	1
RL1210	0.0.1	1281597	0.638	146	1	0	0	1	0
RL1211	0.0.2	1282095	0.672	124	1	1	0	0	1
RL1212	1.6.1	1282577	0.663	206	1	0	1	1	0
RL1213	0.0.1	1283190	0.614	161	1	0	0	1	0
RL1214	6.0.0	1283668	0.654	110	1	0	1	1	0
RL1215	4.1.1	1284140	0.74	106	1	0	0	0	0
RL1216	0.0.2	1284462	0.772	126	1	0	0	0	0
RL1217	6.3.8	1284958	0.68	202	1	1	1	1	1
RL1218	0.0.2	1285739	0.874	162	1	1	0	0	1
RL1219	6.0.0	1286202	0.777	118	1	1	0	0	1
RL1220	0.0.2	1286704	0.734	213	1	0	0	0	0
RL1221	6.0.0	1287412	0.786	117	1	1	0	0	0
RL1222	0.0.2	1287755	0.831	164	1	0	1	0	0
RL1223	0.0.0	1288318	0.719	244	1	0	0	0	0
RL1224	3.3.15	1289169	0.742	643	1	0	0	1	1
RL1225	0.0.0	1291443	0.625	116	1	0	0	0	0
RL1226	4.1.1	1291893	0.831	192	1	0	1	0	1
RL1227	0.0.1	1292666	0.823	209	1	0	0	0	0
RL1228	6.3.8	1293367	0.746	196	1	1	1	0	1
RL1229	0.0.2	1294195	0.754	224	1	0	0	0	0
RL1230	0.0.2	1294944	0.588	106	1	0	0	0	0
RL1231	3.3.15	1295529	0.8	275	1	0	0	0	0
RL1232	6.3.2	1296433	0.731	312	1	0	0	0	0
RL1233	6.3.8	1297383	0.754	200	1	0	1	1	1
RL1234	7.0.0	1298034	0.755	149	1	0	0	1	0
RL1235	0.0.0	1298480	0.67	103	1	0	0	0	0
RL1236	3.3.15	1299551	0.731	517	1	0	0	0	0
RL1237	3.3.15	1301174	0.735	794	1	0	0	1	0
RL1238	3.3.15	1303712	0.693	503	1	0	0	0	0
RL1239	0.0.0	1306029	0.608	158	1	0	0	0	0
RL1240	3.4.4	1306616	0.628	293	1	1	1	0	1
RL1241	4.1.1	1308035	0.763	78	1	0	0	0	0
RL1242	0.0.2	1308294	0.753	157	1	0	0	0	0
RL1243	0.0.2	1308733	0.734	275	1	0	0	0	0
RL1244	4.1.1	1309577	0.81	142	1	0	0	0	0
RL1245	0.0.0	1311891	0.697	78	1	0	0	0	0
RL1246	0.0.1	1312335	0.567	148	1	0	0	1	0
RL1247	0.0.0	1313063	0.652	120	1	0	0	0	0
RL1248	0.0.2	1313496	0.671	87	5	1	1	1	1
RL1249	0.0.0	1313899	0.708	99	1	0	0	0	0
RL1250	0.0.0	1314500	0.625	134	1	0	0	0	0
RL1251	2.1.4	1315491	0.84	501	1	0	1	0	0
RL1252	6.3.3	1317599	0.792	327	1	0	0	0	0
RL1253	6.3.6	1318746	0.662	299	1	1	0	0	0
RL1254	0.0.2	1319784	0.765	199	2	1	1	1	1
RL1255	6.3.6	1320481	0.681	306	1	0	1	1	0
RL1256	3.3.22	1321405	0.633	317	1	0	0	0	0
RL1257	3.3.15	1322655	0.661	324	1	0	0	0	0
RL1258	6.3.6	1323672	0.715	296	1	0	0	0	0
RL1259	0.0.1	1324625	0.649	213	1	0	0	0	0
RL1260	3.1.6	1325567	0.863	498	1	1	1	1	1
RL1261	3.1.6	1327065	0.802	317	1	1	1	1	1
RL1262	3.1.6	1328146	0.78	252	5	1	1	1	1
RL1263	6.0.0	1329322	0.801	148	1	1	0	0	0
RL1264	3.3.15	1329818	0.661	253	1	0	1	0	0
RL1265	6.3.6	1330679	0.628	304	1	0	1	0	1
RL1266	0.0.1	1331605	0.665	161	1	0	0	1	0
RL1267	4.1.1	1332110	0.776	157	1	0	0	1	0
RL1268	0.0.2	1332701	0.604	93	1	0	0	0	0
RL1269	0.0.2	1332979	0.594	99	1	0	0	0	0
RL1270	1.6.2	1333282	0.816	549	2	1	1	1	0
RL1271	1.6.2	1335151	0.849	487	5	1	1	1	0
RL1272	6.3.8	1336611	0.744	216	5	1	1	1	0
RL1273	4.1.1	1337399	0.807	182	1	0	1	1	1
RL1274	0.0.2	1338166	0.776	80	1	1	0	0	0
RL1275	6.0.0	1338522	0.829	625	1	1	0	1	0
RL1276	3.3.15	1340480	0.795	332	5	1	1	1	1
RL1277	1.5.0	1341655	0.817	455	3	1	1	1	0
RL1278	0.0.2	1343185	0.804	210	1	0	0	0	0
RL1279	1.5.0	1343846	0.821	403	1	0	0	0	0
RL1280	3.4.2	1345415	0.804	335	3	1	1	1	0
RL1281	4.1.1	1346549	0.796	245	1	0	0	0	0
RL1282	6.3.10	1347264	0.801	251	1	0	0	0	0
RL1283	0.0.2	1348159	0.812	118	1	0	0	0	0
RL1284	1.6.1	1348877	0.791	206	1	1	0	1	1
RL1285	0.0.1	1349485	0.778	121	1	0	1	0	0
RL1286	0.0.0	1349889	0.738	66	1	0	0	0	0
RL1287	6.3.6	1350262	0.81	298	1	0	1	1	0
RL1288	1.6.1	1351165	0.767	221	1	1	0	1	1
RL1289	0.0.1	1351932	0.827	449	1	0	1	0	1
RL1290	6.0.0	1353552	0.842	765	1	1	0	1	1
RL1291	3.3.8	1355958	0.786	323	1	0	0	1	1
RL1292	3.3.15	1357031	0.732	268	1	0	1	1	0
RL1293	0.0.2	1357926	0.812	336	2	1	1	1	1
RL1294	2.2.3	1359141	0.821	541	2	1	1	1	1
RL1295	2.1.4	1360763	0.763	346	1	1	0	0	0
RL1296	0.0.2	1361993	0.81	268	1	1	0	0	0
RL1297	0.0.2	1362976	0.787	244	1	1	1	1	0
RL1298	1.6.1	1364039	0.621	69	1	0	0	1	0
RL1299	1.6.1	1364500	0.78	94	1	1	0	1	0
RL1300	4.2.2	1364863	0.766	79	1	1	0	1	0
RL1301	0.0.2	1365329	0.74	74	1	1	0	1	0			
RL1301A	6.3.7	1365612	0.8	161	1	1	0	1	1			
RL1302	1.4.2	1366221	0.732	140	2	1	1	1	1			
RL1303	6.3.7	1367014	0.826	148	2	1	1	1	0			
RL1304	0.0.2	1367546	0.741	242	1	1	1	0	1			
RL1305	0.0.1	1368309	0.766	154	1	1	0	1	0			
RL1306	3.3.15	1368853	0.784	259	2	1	1	1	1			
RL1307	4.1.3	1369697	0.698	205	1	1	1	1	1			
RL1308	1.5.0	1370478	0.844	527	1	1	1	0	0	a	c(aiaa)	export
RL1309	4.1.1	1372384	0.715	165	1	0	0	0	0	i	c(aiaa)	export
RL1310	1.5.0	1372892	0.763	531	1	1	0	1	1	aa	c(aiaa)	export N/C
RL1311	0.0.1	1374855	0.833	521	2	1	1	1	1			
RL1312	0.0.2	1376642	0.779	130	5	1	1	1	1			
RL1313	0.0.2	1377132	0.774	151	1	0	0	0	1			
RL1314	0.0.0	1377665	0.722	113	1	0	0	0	0			
RL1315	3.5.6	1378042	0.798	502	1	0	0	0	1			
RL1316	1.4.2	1379865	0.753	259	2	1	1	1	1
RL1317	4.1.1	1380749	0.616	424	2	1	1	1	1
RL1318	1.1.1	1382704	0.77	793	1	0	0	0	1
RL1319	2.2.3	1385242	0.717	187	1	0	0	0	0
RL1320	0.0.2	1385837	0.662	139	1	0	0	1	0
RL1320A	0.0.2	1386324	0.64	169	1	0	0	1	0
RL1322	0.0.2	1386896	0.776	154	1	0	0	0	0
RL1323	0.0.0	1387489	0.69	90	1	0	0	0	0
RL1324	0.0.2	1387780	0.762	272	1	0	0	0	1
RL1325	3.3.15	1388668	0.813	347	5	1	1	1	0
RL1326	3.1.11	1389957	0.82	295	2	1	1	1	1
RL1327	0.0.0	1391042	0.573	128	1	0	0	0	0
RL1328	6.3.6	1391747	0.813	300	1	0	0	0	1
RL1329	1.5.0	1392779	0.807	420	1	0	1	1	1
RL1330	1.5.0	1394161	0.834	534	1	0	1	0	1
RL1331	3.3.15	1395796	0.833	401	1	0	0	0	0
RL1332	3.2.11	1397147	0.804	277	1	0	1	0	0
RL1333	1.6.1	1398026	0.803	227	1	1	0	0	1
RL1334	6.3.8	1398824	0.775	206	1	0	0	0	1
RL1335	1.5.0	1399444	0.834	412	1	1	1	0	0
RL1336	0.0.2	1401110	0.771	114	1	0	0	0	1
RL1337	4.1.1	1401511	0.822	243	1	0	0	1	0
RL1338	3.6.1	1402401	0.806	217	1	0	0	0	1
RL1339	0.0.2	1403163	0.707	134	1	1	0	0	0
RL1340	1.4.2	1403712	0.817	200	5	1	1	1	1
RL1341	0.0.1	1404452	0.77	281	1	1	0	0	0
RL1342	6.3.2	1405297	0.738	302	1	0	0	1	0
RL1343	3.3.15	1406382	0.795	256	1	1	0	0	1
RL1344	0.0.1	1407178	0.839	230	4	1	1	1	0
RL1345	1.5.0	1407997	0.825	211	5	1	1	1	0
RL1346	3.5.3	1408824	0.79	146	5	1	1	1	1
RL1347	3.5.3	1409459	0.759	304	5	1	1	1	1
RL1348	1.6.1	1410483	0.663	209	1	0	0	0	0
RL1349	7.0.0	1411299	0.798	190	1	1	1	1	0
RL1350	0.0.2	1412059	0.816	90	1	1	0	1	0
RL1351	1.5.0	1412471	0.77	323	5	1	1	1	1
RL1352	1.4.2	1413589	0.774	304	1	0	0	1	1
RL1353	0.0.2	1414851	0.743	154	1	0	0	0	0
RL1354	3.5.6	1415410	0.826	779	5	1	1	1	1
RL1355	0.0.1	1417947	0.794	500	1	1	0	1	1
RL1356	4.1.1	1419723	0.857	475	1	0	0	0	0
RL1357	3.1.14	1421414	0.804	315	1	0	0	0	0
RL1358	6.3.8	1422577	0.846	209	1	0	0	0	0
RL1359	0.0.2	1423217	0.817	174	1	0	1	1	1
RL1360	2.1.4	1423757	0.805	702	4	1	1	1	1
RL1361	0.0.1	1426113	0.8	129	5	1	1	1	0
RL1362	0.0.1	1426617	0.771	277	1	1	1	0	0
RL1363	3.3.15	1427541	0.787	430	5	1	1	1	1
RL1364	4.1.1	1428852	0.81	388	1	1	0	1	1
RL1365	3.3.15	1430195	0.781	321	1	1	1	1	1
RL1366	1.6.1	1431349	0.765	139	1	1	0	1	1
RL1367	4.1.1	1431873	0.797	225	5	1	1	1	1
RL1368	1.4.2	1432617	0.785	183	1	1	0	1	1
RL1369	0.0.1	1433368	0.752	233	5	1	1	1	1
RL1370	2.2.10	1434175	0.817	137	1	1	0	1	0
RL1371	4.1.1	1434775	0.75	71	1	0	0	0	0
RL1372	1.5.0	1435221	0.814	785	1	1	0	1	0
RL1373	1.5.2	1437583	0.822	139	1	1	0	1	0
RL1374	1.5.2	1437999	0.917	126	1	1	0	1	0
RL1375	1.5.2	1438447	0.815	522	1	1	0	1	1
RL1376	1.5.2	1440012	0.83	157	1	1	0	1	1
RL1377	1.5.2	1440482	0.81	117	1	1	0	1	0
RL1378	1.5.2	1440832	0.685	110	1	1	0	1	0
RL1379	6.0.0	1441605	0.725	143	5	1	1	1	1
RL1380	0.0.1	1442367	0.784	145	5	1	1	1	1
RL1381	0.0.1	1443037	0.783	164	4	1	1	1	1
RL1382	6.1.1	1443943	0.788	526	5	1	1	1	1
RL1383	4.1.2	1445495	0.817	317	1	0	1	1	0
RL1384	6.3.2	1446540	0.797	332	1	0	0	0	0
RL1385	3.3.15	1447633	0.747	324	1	0	0	0	0
RL1386	1.1.1	1448743	0.8	482	1	0	0	0	1
RL1387	0.0.2	1450254	0.8	114	5	1	1	1	1
RL1388	0.0.2	1450668	0.754	346	2	1	1	1	1
RL1389	0.0.1	1451955	0.682	68	1	0	0	1	0
RL1390	0.0.0	1452568	0.726	99	1	0	0	0	0
RL1391	4.1.1	1452884	0.787	182	5	1	1	1	0
RL1392	4.1.1	1453425	0.82	195	5	1	1	1	1
RL1393	4.1.2	1454235	0.847	661	5	1	1	1	1
RL1394	0.0.1	1456647	0.784	158	5	1	1	1	1
RL1395	1.5.0	1457349	0.816	327	1	1	0	0	0
RL1396	0.0.2	1458378	0.794	100	1	1	0	1	0
RL1397	4.1.4	1458710	0.796	208	1	1	0	0	0
RL1398	6.3.8	1459336	0.732	189	1	1	1	0	0
RL1399	3.3.15	1460021	0.799	304	1	0	1	0	0
RL1400	3.4.4	1461043	0.759	355	1	0	1	1	1
RL1401	4.1.1	1463023	0.66	111	1	0	0	0	0
RL1402	0.0.2	1463559	0.647	125	1	1	0	1	0
RL1403	1.5.0	1464031	0.83	466	1	0	1	0	1
RL1404	6.3.6	1465552	0.761	320	1	1	0	1	0
RL1405	3.3.15	1466525	0.721	126	1	0	0	0	1
RL1406	7.0.0	1467089	0.724	280	1	0	1	0	1
RL1407	0.0.0	1468225	0.684	105	1	0	0	0	0
RL1408	0.0.1	1468539	0.688	111	1	0	1	1	0
RL1409	0.0.1	1468871	0.714	87	5	1	1	1	1
RL1410	1.3.1	1469642	0.703	105	1	0	1	0	0
RL1412	1.3.1	1470011	0.827	544	1	0	1	1	0
RL1413	0.0.1	1471712	0.724	130	1	0	0	1	0
RL1415	3.3.15	1472477	0.763	388	1	1	0	0	0
RL1416	3.4.4	1473651	0.799	307	1	1	0	0	0
RL1417	3.4.4	1474616	0.794	304	1	1	0	0	0
RL1418	6.3.5	1475736	0.798	333	1	0	0	1	0
RL1419	2.1.4	1476810	0.717	330	1	0	1	0	1
RL1420	6.3.2	1477872	0.688	314	1	1	0	0	0
RL1421	3.3.15	1478938	0.753	319	1	1	1	0	1
RL1422	6.3.3	1480201	0.798	467	1	0	0	1	1
RL1423	4.1.1	1481940	0.809	122	1	0	0	1	0
RL1424	6.3.6	1482281	0.78	308	1	0	1	1	1
RL1425	1.6.1	1483348	0.744	203	1	0	1	1	1
RL1426	7.0.0	1484006	0.767	315	1	0	1	1	0
RL1427	0.0.2	1485039	0.797	153	1	1	1	0	1
RL1428	6.3.8	1485521	0.781	186	1	1	0	0	0
RL1429	0.0.2	1486501	0.756	234	1	0	0	0	0
RL1430	0.0.2	1487256	0.77	101	1	1	1	0	1
RL1431	1.5.0	1487802	0.805	425	1	1	0	1	1
RL1432	0.0.1	1489401	0.713	82	1	0	1	1	0
RL1433	6.1.2	1489705	0.792	223	5	1	1	1	1
RL1434	6.1.1	1490366	0.818	467	5	1	1	1	1
RL1435	4.1.3	1491888	0.831	140	5	1	1	1	0
RL1436	3.5.3	1492391	0.774	385	2	1	1	1	1
RL1437	3.5.3	1493545	0.815	175	5	1	1	1	1
RL1438	3.5.3	1494069	0.836	662	2	1	1	1	1
RL1439	3.5.3	1496054	0.834	151	5	1	1	1	1
RL1440	2.1.4	1496724	0.81	531	5	1	1	1	1
RL1441	6.1.2	1498396	0.821	248	5	1	1	1	1
RL1442	6.1.1	1499139	0.822	470	2	1	1	1	1
RL1443	3.1.8	1500685	0.795	985	2	1	1	1	1
RL1444	1.6.1	1503743	0.684	216	5	1	1	1	1
RL1445	6.1.1	1504420	0.823	769	5	1	1	1	1
RL1446	2.1.4	1506922	0.79	882	5	1	1	1	0
RL1447	1.1.1	1509759	0.826	369	1	0	0	0	1
RL1448	4.1.1	1511209	0.84	312	5	1	1	1	0
RL1449	0.0.1	1512315	0.736	316	1	0	0	1	0
RL1450	0.0.0	1513382	0.477	137	1	0	0	0	0
RL1451	2.2.3	1513795	0.727	299	5	1	1	1	1
RL1452	1.3.1	1514764	0.806	430	5	1	1	1	1
RL1453	1.5.0	1516277	0.836	1038	1	1	1	0	1
RL1454	1.5.0	1519390	0.766	435	1	1	1	0	0
RL1455	1.4.3	1520984	0.723	292	1	0	0	0	0
RL1456	3.3.15	1521875	0.838	262	1	1	1	0	0
RL1457	3.5.3	1522912	0.829	554	2	1	1	1	1
RL1458	0.0.2	1524713	0.789	204	1	1	0	1	1
RL1459	4.1.1	1525428	0.785	301	1	0	0	0	0
RL1460	6.3.1	1526428	0.779	173	1	0	1	0	0
RL1461	1.5.2	1526977	0.851	457	1	1	1	0	0
RL1462	3.3.15	1528666	0.826	337	5	1	1	1	1
RL1463	0.0.2	1529780	0.764	134	5	1	1	1	1
RL1464	4.1.1	1530146	0.805	408	1	1	0	1	1
RL1465	0.0.2	1531671	0.775	314	5	1	1	1	0
RL1466	3.1.8	1532653	0.808	460	2	1	1	1	0
RL1467	3.3.15	1534085	0.829	455	1	1	1	0	0
RL1468	4.1.1	1535462	0.82	494	1	0	0	1	0
RL1469	4.1.1	1536948	0.82	499	1	0	0	0	0
RL1470	4.1.4	1538460	0.834	338	1	1	1	1	1
RL1471	4.1.1	1539614	0.77	497	1	0	0	0	0
RL1472	4.1.1	1541280	0.805	320	1	0	0	1	0
RL1473	0.0.2	1542216	0.791	412	1	0	1	0	1
RL1474	0.0.2	1543464	0.783	119	1	0	0	0	0
RL1475	0.0.2	1543826	0.687	119	1	0	0	0	0
RL1476	0.0.2	1544196	0.772	118	1	0	1	0	1
RL1477	4.1.1	1544627	0.667	96	1	0	0	0	0
RL1478	3.3.17	1544930	0.793	500	5	1	1	1	1
RL1479	0.0.1	1547056	0.792	111	5	1	1	1	0
RL1480	0.0.1	1547830	0.709	89	1	0	1	1	1
RL1481	0.0.0	1548342	0.604	112	1	0	0	0	0
RL1482	3.1.10	1549113	0.8	371	5	1	1	1	0
RL1483	0.0.2	1550342	0.786	133	1	0	0	0	0
RL1484	4.1.1	1550986	0.74	133	1	0	0	0	0
RL1485	0.0.2	1551547	0.745	148	1	0	1	0	1
RL1486	6.3.6	1552044	0.813	288	1	0	0	1	0
RL1487	0.0.2	1553205	0.776	110	1	0	0	0	0
RL1488	0.0.2	1553889	0.782	146	1	1	0	1	0
RL1489	1.5.0	1554415	0.81	455	1	0	1	0	1
RL1490	6.3.2	1556092	0.758	278	1	0	1	0	0
RL1491	0.0.1	1556980	0.639	75	1	0	1	0	0
RL1492	3.4.4	1557297	0.806	265	5	1	1	1	0
RL1493	3.4.1	1558340	0.789	307	1	1	1	1	0
RL1494	3.4.4	1559324	0.804	626	5	1	1	1	0
RL1495	3.4.4	1561374	0.804	644	3	1	1	1	0
RL1496	7.0.0	1563401	0.77	291	4	1	1	1	0
RL1497	3.3.15	1564481	0.758	371	5	1	1	1	0
RL1498	3.5.3	1565684	0.787	405	5	1	1	1	1
RL1499	4.1.3	1567720	0.696	340	1	1	0	0	1
RL1500	3.3.15	1568847	0.679	296	1	0	1	0	0
RL1501	2.1.3	1569803	0.752	660	5	1	1	1	1
RL1502	3.3.22	1572090	0.752	294	5	1	1	1	1
RL1503	2.2.11	1573100	0.822	151	5	1	1	1	1
RL1504	0.0.1	1573627	0.71	193	5	1	1	1	1
RL1505	2.2.3	1574503	0.756	134	5	1	1	1	1
RL1506	1.6.1	1575090	0.816	744	2	1	1	1	1
RL1507	0.0.1	1577509	0.596	49	1	1	0	1	0
RL1508	4.1.1	1577820	0.749	196	5	1	1	1	0
RL1509	3.2.1	1578449	0.746	134	5	1	1	1	1
RL1510	2.2.10	1579124	0.781	247	5	1	1	1	1
RL1511	2.1.2	1579864	0.724	239	5	1	1	1	1
RL1512	6.0.0	1580591	0.778	313	2	1	1	1	1
RL1513	6.0.0	1581646	0.778	262	5	1	1	1	0
RL1514	6.1.2	1582643	0.667	161	1	1	1	1	0
RL1515	2.2.3	1583248	0.769	256	5	1	1	1	1
RL1516	1.6.1	1584121	0.737	331	1	0	0	1	0
RL1517	3.2.9	1585340	0.781	285	1	1	1	1	0
RL1518	6.0.0	1586207	0.742	219	1	1	0	1	0
RL1519	6.0.0	1587116	0.74	632	1	0	1	0	0
RL1520	0.0.0	1589446	0.743	117	1	0	0	0	0
RL1521	1.6.1	1590023	0.679	171	1	0	0	1	0
RL1522	1.5.0	1590648	0.728	294	1	1	1	0	0
RL1523	0.0.2	1591591	0.793	176	2	1	1	1	1
RL1524	0.0.1	1592118	0.825	202	5	1	1	1	1
RL1525	3.3.15	1592723	0.824	287	2	1	1	1	1
RL1526	0.0.2	1593685	0.757	256	5	1	1	1	0			
RL1527	0.0.1	1594456	0.696	85	5	1	1	1	1			
RL1528	0.0.2	1594817	0.683	147	5	1	1	1	1			
RL1529	0.0.2	1595295	0.756	138	5	1	1	1	0			
RL1530	4.1.1	1595781	0.755	106	5	1	1	1	0			
RL1531	0.0.2	1596143	0.785	254	5	1	1	1	1			
RL1532	3.6.1	1597768	0.785	285	5	1	1	1	1			
RL1533	3.6.1	1598693	0.878	232	2	1	1	1	1			
RL1534	1.5.0	1599526	0.822	625	5	1	1	1	1	ia	c(ia)	export
RL1535	0.0.2	1601615	0.764	676	1	0	1	1	1			
RL1536	7.0.0	1603762	0.728	219	5	1	1	1	1			
RL1537	1.5.0	1604540	0.851	307	2	1	1	1	0			
RL1538	3.1.12	1605670	0.83	537	1	0	1	1	1			
RL1539	2.2.10	1607466	0.757	320	4	1	1	1	0			
RL1540	0.0.1	1608425	0.795	158	5	1	1	1	0			
RL1541	0.0.1	1608898	0.725	162	1	0	0	1	0			
RL1542	0.0.2	1609383	0.68	158	2	1	1	1	1
RL1543	2.2.1	1609856	0.778	463	5	1	1	1	1
RL1544	4.1.2	1611598	0.683	249	1	0	1	0	0
RL1545	3.3.15	1612379	0.79	246	5	1	1	1	1
RL1546	3.7.1	1613198	0.777	496	5	1	1	1	1
RL1547	1.4.1	1614837	0.759	208	2	1	1	1	1
RL1548	2.2.3	1615553	0.8	467	2	1	1	1	1
RL1549	1.5.0	1617114	0.682	211	1	1	1	0	1
RL1550	3.4.2	1617761	0.787	389	1	1	0	1	1
RL1551	2.2.3	1619019	0.791	511	2	1	1	1	1
RL1552	4.2.2	1620891	0.795	192	2	1	1	1	1
RL1553	4.1.1	1621492	0.795	328	1	1	0	1	1
RL1554	4.2.2	1622635	0.864	82	5	1	1	1	1
RL1555	4.2.2	1622898	0.619	155	5	1	1	1	1
RL1556	3.3.15	1623681	0.767	347	5	1	1	1	0
RL1557	3.6.0	1624934	0.788	314	5	1	1	1	1
RL1558	3.2.1	1625930	0.815	245	5	1	1	1	1
RL1559	3.2.1	1626954	0.605	78	5	1	1	1	1
RL1560	3.2.1	1627283	0.808	420	3	1	1	1	1
RL1561	3.2.0	1628729	0.782	405	2	1	1	1	1
RL1562	0.0.1	1629965	0.782	295	5	1	1	1	1
RL1563	3.3.15	1630856	0.838	220	2	1	1	1	1
RL1564	2.2.11	1631565	0.798	275	4	1	1	1	1
RL1565	3.2.12	1632392	0.757	342	2	1	1	1	1
RL1566	0.0.1	1633427	0.789	314	5	1	1	1	1
RL1567	4.1.3	1634555	0.763	775	5	1	1	1	1
RL1568	4.1.1	1636882	0.766	362	2	1	1	1	1
RL1569	0.0.2	1637967	0.781	393	2	1	1	1	1
RL1570	4.1.1	1639249	0.71	257	1	0	0	0	1
RL1571	2.1.4	1640165	0.781	496	5	1	1	1	1
RL1572	2.2.3	1641655	0.782	149	5	1	1	1	1
RL1573	0.0.0	1642235	0.682	177	1	0	0	0	0
RL1574	3.3.15	1642802	0.801	308	2	1	1	1	1			
RL1575	2.2.10	1643835	0.743	681	1	0	1	0	1			
RL1576	1.5.0	1646104	0.783	627	2	1	1	1	1	aa	p(aa)	export N/C
RL1577	6.0.0	1648145	0.769	360	1	1	0	0	0			
RL1578	2.2.3	1649403	0.761	169	1	0	1	1	0			
RL1579	3.3.15	1650049	0.78	229	5	1	1	1	1			
RL1580	3.3.17	1650820	0.758	140	2	1	1	1	1			
RL1581	0.0.2	1651330	0.78	167	2	1	1	1	0			
RL1582	0.0.1	1651830	0.792	181	4	1	1	1	1			
RL1583	1.5.0	1652438	0.804	298	4	1	1	1	0	i	o(i)	HAAT
RL1584	3.2.9	1653339	0.782	153	2	1	1	1	1			
RL1585	3.2.9	1653997	0.762	84	5	1	1	1	1			
RL1586	3.6.1	1654248	0.845	196	5	1	1	1	1			
RL1587	2.2.3	1655031	0.829	680	2	1	1	1	1			
RL1588	3.6.0	1657070	0.704	255	2	1	1	1	0			
RL1589	4.1.3	1658200	0.779	211	2	1	1	1	1			
RL1590	7.0.0	1658924	0.805	198	5	1	1	1	1
RL1591	0.0.2	1659581	0.785	289	2	1	1	1	1
RL1592	3.3.21	1660530	0.797	712	2	1	1	1	1
RL1593	3.3.15	1662665	0.801	197	1	1	1	1	1
RL1594	3.3.13	1663403	0.802	389	1	0	1	0	0
RL1595	3.7.1	1664651	0.758	223	5	1	1	1	1
RL1596	3.7.1	1665319	0.793	357	5	1	1	1	1
RL1597	4.1.1	1666637	0.786	374	5	1	1	1	0
RL1598	0.0.2	1667754	0.759	237	5	1	1	1	1
RL1599	3.3.13	1668534	0.806	734	5	1	1	1	1
RL1600	3.3.13	1670751	0.775	506	5	1	1	1	1
RL1601	0.0.2	1672488	0.833	452	1	1	0	1	1
RL1602	3.3.15	1673953	0.799	353	1	1	0	1	0
RL1603	2.1.2	1675191	0.811	381	2	1	1	1	1
RL1604	1.5.2	1676501	0.778	463	1	0	1	1	0
RL1605	2.2.1	1678144	0.823	596	2	1	1	1	1
RL1606	3.3.15	1680000	0.77	388	1	0	1	0	1
RL1607	6.3.8	1681230	0.767	213	1	1	1	0	0
RL1608	4.1.1	1681978	0.771	395	5	1	1	1	0
RL1609	2.2.3	1683398	0.837	751	5	1	1	1	1
RL1610	0.0.1	1685865	0.774	152	1	0	0	0	1
RL1611	1.4.1	1686310	0.659	131	1	0	0	0	0
RL1612	6.0.0	1686705	0.643	73	1	0	0	0	0
RL1613A	4.1.1	1686984	0.832	295	1	0	1	1	0
RL1614	2.2.1	1687872	0.734	258	5	1	1	1	1
RL1615	4.1.1	1688851	0.841	152	5	1	1	1	1
RL1616	3.2.6	1689411	0.824	337	2	1	1	1	1
RL1617	4.1.1	1690496	0.69	198	2	1	1	1	0
RL1618	6.3.7	1691221	0.808	171	5	1	1	1	1
RL1618A	0.0.1	1692183	0.788	433	2	1	1	1	1
RL1620	3.7.1	1693675	0.815	432	5	1	1	1	1
RL1621	3.2.13	1695463	0.72	448	5	1	1	1	1
RL1622	3.2.13	1696806	0.792	204	5	1	1	1	1
RL1623	2.2.5	1697545	0.773	291	2	1	1	1	0
RL1624	4.1.4	1698425	0.721	295	2	1	1	1	0
RL1625	4.1.4	1699316	0.761	351	2	1	1	1	0
RL1626	4.1.4	1700378	0.732	192	2	1	1	1	0
RL1627	0.0.2	1700981	0.763	654	1	0	0	0	0
RL1628	0.0.0	1703307	0.476	258	1	0	0	0	0
RL1629	0.0.1	1704524	0.69	134	4	1	1	1	0
RL1630	0.0.1	1704955	0.767	167	1	0	0	1	0
RL1631	0.0.1	1705678	0.793	119	1	0	0	1	0
RL1632	3.2.13	1706382	0.729	151	2	1	1	1	1
RL1633	2.2.11	1706841	0.737	160	5	1	1	1	1
RL1634	3.5.9	1707504	0.776	718	4	1	1	1	1
RL1635	4.1.3	1709761	0.806	177	5	1	1	1	1
RL1636	0.0.2	1710536	0.758	177	5	1	1	1	1
RL1637	0.0.2	1711081	0.788	184	5	1	1	1	1
RL1638	3.6.0	1711734	0.771	348	2	1	1	1	1
RL1639	3.6.0	1712801	0.739	323	5	1	1	1	1
RL1640	2.2.2	1713881	0.736	112	5	1	1	1	1
RL1641	6.3.12	1714377	0.769	177	4	1	1	1	1
RL1642	6.1.2	1714923	0.721	115	1	1	0	1	1
RL1643	6.1.1	1715645	0.752	548	1	0	0	0	0
RL1644	0.0.1	1717334	0.752	104	1	0	0	1	1
RL1645	0.0.2	1718013	0.796	312	1	0	0	0	0
RL1646	2.2.8	1719090	0.823	741	1	1	0	1	1
RL1647	2.2.8	1721312	0.767	820	1	1	0	0	0
RL1648	2.1.3	1723771	0.737	348	1	1	0	0	0
RL1649	0.0.2	1724943	0.767	743	1	0	0	0	0
RL1650	3.3.8	1727290	0.776	222	1	1	0	0	0
RL1651	3.2.8	1728325	0.642	210	1	0	0	0	0
RL1652	0.0.1	1729481	0.71	73	1	0	0	0	0
RL1653	0.0.2	1730136	0.629	71	1	0	0	0	0
RL1654	0.0.2	1730600	0.796	97	1	0	0	0	1			
RL1655	6.0.0	1730967	0.608	393	1	0	0	0	0			
RL1656	3.3.15	1732559	0.694	205	1	1	0	0	0			
RL1657	1.5.0	1733347	0.672	445	1	0	0	0	0	s	p(sii)	CUT1
RL1658	1.5.0	1734811	0.645	297	1	0	0	0	0	i	p(sii)	CUT1
RL1659	1.5.0	1735701	0.688	278	1	0	0	0	0	i	p(sii)	CUT1
RL1660	0.0.1	1736568	0.828	414	5	1	1	1	1			
RL1661	4.1.1	1737809	0.846	520	5	1	1	1	1			
RL1662	4.1.4	1739446	0.755	393	5	1	1	1	1			
RL1663	4.1.4	1740631	0.79	191	5	1	1	1	1			
RL1664	4.1.4	1741393	0.78	726	5	1	1	1	1			
RL1665	0.0.1	1743581	0.815	413	5	1	1	1	1			
RL1666	3.2.6	1745368	0.8	367	5	1	1	1	1			
RL1667	4.1.1	1746504	0.801	263	1	1	0	0	1			
RL1668	3.1.2	1747479	0.817	310	2	1	1	1	1			
RL1669	3.3.21	1748472	0.748	330	5	1	1	1	0			
RL1670	1.5.0	1749657	0.761	395	1	0	0	1	0			
RL1671	0.0.0	1750869	0.508	67	1	0	0	0	0			
RL1672	4.2.2	1751152	0.822	155	5	1	1	1	1			
RL1673	4.2.2	1751621	0.784	154	2	1	1	1	1			
RL1674	6.3.6	1752400	0.773	299	1	1	0	1	0			
RL1675	3.4.4	1753696	0.784	276	1	0	1	1	1			
RL1676	4.1.1	1754580	0.812	278	5	1	1	1	0			
RL1677	0.0.1	1755892	0.686	107	1	0	1	0	0			
RL1678	0.0.2	1756351	0.752	142	5	1	1	1	1			
RL1679	3.1.6	1756897	0.821	427	5	1	1	1	1			
RL1680	0.0.1	1758204	0.71	114	5	1	1	1	0			
RL1681	6.0.0	1758780	0.667	709	1	0	0	0	0			
RL1682	1.5.0	1761175	0.788	370	1	0	1	0	1	s	c(siia)	PhoT
RL1683	1.5.0	1762486	0.783	325	1	0	1	0	1	i	c(siia)	PhoT
RL1684	1.5.0	1763466	0.813	285	1	0	1	0	1	i	c(siia)	PhoT
RL1685	1.5.0	1764320	0.848	268	1	0	1	0	1	a	c(siia)	PhoT
RL1686	1.4.2	1765145	0.833	430	2	1	1	1	1
RL1687	6.0.0	1766449	0.768	471	1	1	0	0	0
RL1688	2.1.4	1768160	0.81	201	5	1	1	1	1
RL1689	2.1.4	1769069	0.834	425	2	1	1	1	1
RL1690	2.1.4	1770750	0.802	805	2	1	1	1	1
RL1691	2.2.2	1773374	0.689	91	5	1	1	1	0
RL1692	4.1.1	1774075	0.754	302	1	0	1	0	0
RL1693	0.0.2	1775079	0.812	732	1	1	0	1	0
RL1694	3.3.15	1777354	0.808	328	1	0	0	1	0
RL1695	0.0.1	1778484	0.734	133	1	0	1	1	0
RL1696	0.0.2	1778998	0.786	201	1	0	0	0	0
RL1697	0.0.0	1779766	0.761	117	1	0	0	0	0
RL1698	0.0.2	1780253	0.765	182	1	0	0	0	1
RL1699	0.0.0	1781724	0.584	104	1	0	0	0	0
RL1700	3.5.1	1783182	0.741	122	4	1	1	1	1
RL1701	3.5.1	1783541	0.808	194	5	1	1	1	1
RL1702	3.5.1	1784144	0.76	200	2	1	1	1	1
RL1703	3.5.1	1784814	0.777	396	2	1	1	1	1
RL1704	3.5.1	1786293	0.761	388	5	1	1	1	1
RL1705	3.5.1	1787470	0.819	434	2	1	1	1	1
RL1706	0.0.2	1788858	0.795	211	1	0	1	1	0
RL1707	3.5.1	1789712	0.816	693	2	1	1	1	1
RL1708	3.5.1	1791806	0.846	347	5	1	1	1	1
RL1709	3.5.1	1792890	0.78	163	5	1	1	1	1
RL1710	3.5.1	1793526	0.827	204	5	1	1	1	1
RL1711	3.5.1	1794164	0.866	102	5	1	1	1	1
RL1712	3.5.1	1794480	0.851	666	2	1	1	1	1
RL1713	3.5.1	1796480	0.838	503	5	1	1	1	1
RL1714	3.5.1	1798010	0.843	481	2	1	1	1	1
RL1715	3.2.2	1799455	0.73	254	5	1	1	1	1
RL1716	7.0.0	1800237	0.796	556	4	1	1	1	1
RL1717	3.3.7	1801910	0.78	134	5	1	1	1	1
RL1718	4.1.1	1802432	0.757	113	4	1	1	1	1			
RL1719	2.2.1	1803364	0.761	440	5	1	1	1	1			
RL1720	1.5.0	1804702	0.825	434	5	1	1	1	1	i	p(ia)	unclass  
RL1721	1.5.0	1806021	0.769	227	5	1	1	1	1	a	p(ia)	unclass  
RL1722	0.0.2	1806834	0.715	154	1	0	0	0	0			
RL1723	2.2.3	1807797	0.816	1165	2	1	1	1	1			
RL1724	0.0.2	1811372	0.788	423	5	1	1	1	1			
RL1725	2.2.3	1812717	0.81	395	2	1	1	1	1			
RL1726	0.0.2	1814065	0.755	200	1	0	1	0	0			
RL1727	0.0.2	1814645	0.757	224	1	0	1	0	0			
RL1728	0.0.2	1815322	0.811	102	1	0	1	1	1			
RL1729	6.1.2	1815760	0.741	123	5	1	1	1	1			
RL1730	6.1.2	1816150	0.805	457	5	1	1	1	1			
RL1731	4.2.2	1818277	0.846	55	5	1	1	1	1			
RL1732	4.1.1	1818537	0.736	394	4	1	1	1	0			
RL1733	0.0.2	1819976	0.824	150	2	1	1	1	1			
RL1734	2.1.2	1820552	0.809	790	2	1	1	1	1			
RL1735	2.2.3	1822926	0.81	884	2	1	1	1	1			
RL1736	0.0.2	1825829	0.767	380	5	1	1	1	1			
RL1737	4.1.1	1826971	0.793	206	2	1	1	1	1			
RL1738	3.7.2	1827668	0.802	429	3	1	1	1	1			
RL1739	3.7.2	1828954	0.84	318	5	1	1	1	1			
RL1740	2.2.3	1830087	0.821	552	5	1	1	1	1			
RL1741	2.1.2	1832172	0.752	957	5	1	1	1	1			
RL1742	4.1.2	1835666	0.801	418	5	1	1	1	1			
RL1743	4.1.2	1837298	0.802	819	3	1	1	1	1			
RL1744	2.2.10	1840089	0.813	342	5	1	1	1	1			
RL1745	1.5.0	1841441	0.738	492	1	0	0	0	0	aa	c(aais)	CUT2 (N unclass/C CUT2)
RL1746	1.5.0	1842963	0.784	334	1	1	1	1	1	i	c(aais)	CUT2 
RL1747	1.5.0	1844056	0.785	328	1	0	0	0	1	s	c(aais)	CUT2 
RL1748	3.3.15	1845101	0.759	256	1	0	0	1	0			
RL1749	3.3.8	1845894	0.743	331	1	0	0	1	0			
RL1750	3.3.8	1846905	0.725	216	1	0	0	1	0
RL1751	3.3.8	1847713	0.721	700	1	0	0	1	0
RL1752	3.3.8	1849874	0.724	222	1	0	0	1	0
RL1753	0.0.2	1850605	0.7	341	1	0	0	0	0
RL1754	0.0.1	1851665	0.807	171	1	1	0	1	0
RL1755	3.3.15	1852185	0.757	257	5	1	1	1	1
RL1756	2.2.11	1854559	0.766	296	2	1	1	1	1
RL1757	2.2.10	1856153	0.793	391	1	0	0	0	0
RL1758	3.3.15	1857837	0.747	297	5	1	1	1	0
RL1759	1.5.5	1859155	0.754	71	5	1	1	1	1
RL1760	2.2.11	1859388	0.717	176	5	1	1	1	1
RL1761	4.2.2	1860096	0.744	143	2	1	1	1	1
RL1762	4.2.2	1860532	0.794	233	2	1	1	1	1
RL1763	0.0.0	1861416	0.644	47	1	0	0	0	0
RL1764	4.2.2	1861563	0.669	172	5	1	1	1	1
RL1765	4.2.2	1862140	0.593	125	5	1	1	1	1
RL1766	2.2.11	1862781	0.811	1379	5	1	1	1	1
RL1767	2.2.11	1867111	0.816	1402	5	1	1	1	1
RL1768	0.0.2	1871465	0.785	97	2	1	1	1	0
RL1769	4.2.2	1872252	0.785	123	5	1	1	1	1
RL1770	4.2.2	1872701	0.678	156	5	1	1	1	1
RL1771	2.2.10	1873201	0.804	699	2	1	1	1	1
RL1772	2.2.10	1875369	0.798	391	2	1	1	1	1
RL1773	4.2.2	1876699	0.788	102	5	1	1	1	1
RL1774	4.2.2	1877047	0.737	213	3	1	1	1	1
RL1775	4.2.2	1877702	0.793	206	5	1	1	1	1
RL1776	4.2.2	1878319	0.773	97	5	1	1	1	1
RL1777	4.2.2	1878624	0.762	278	3	1	1	1	1
RL1778	4.2.2	1879476	0.693	92	2	1	1	1	1
RL1779	4.2.2	1879757	0.772	129	5	1	1	1	1
RL1780	4.2.2	1880146	0.749	243	5	1	1	1	1
RL1781	4.2.2	1880914	0.746	137	5	1	1	1	1
RL1782	4.2.2	1881339	0.815	66	5	1	1	1	1
RL1783	4.2.2	1881552	0.792	79	5	1	1	1	1
RL1784	4.2.2	1882050	0.735	122	5	1	1	1	1
RL1785	4.2.2	1882430	0.737	102	5	1	1	1	1
RL1786	4.2.2	1882731	0.805	185	5	1	1	1	1
RL1787	4.2.2	1883321	0.68	101	5	1	1	1	1
RL1788	4.2.2	1883639	0.672	132	5	1	1	1	1
RL1789	4.2.2	1884080	0.767	177	2	1	1	1	1
RL1790	4.2.2	1884626	0.706	120	5	1	1	1	1
RL1791	4.2.2	1885120	0.741	189	2	1	1	1	1
RL1792	4.2.2	1885704	0.712	69	1	0	1	1	1
RL1793	4.2.2	1885930	0.75	158	5	1	1	1	1
RL1794	1.5.5	1886641	0.745	446	2	1	1	1	1
RL1795	3.5.9	1887978	0.757	216	3	1	1	1	0
RL1796	4.2.2	1888851	0.7	122	5	1	1	1	1
RL1797	4.2.2	1889353	0.798	129	5	1	1	1	1
RL1798	2.2.11	1889840	0.739	336	5	1	1	1	1
RL1799	4.2.2	1890974	0.785	140	5	1	1	1	1
RL1800	4.1.1	1891480	0.602	139	1	0	0	0	1
RL1801	4.1.1	1891906	0.779	218	1	1	0	1	0
RL1802	0.0.2	1892562	0.802	334	1	1	0	1	0
RL1803	3.1.11	1893842	0.805	612	5	1	1	1	1
RL1804	0.0.2	1895853	0.699	117	1	1	0	0	0
RL1805	4.1.1	1896230	0.739	126	1	0	0	1	0
RL1806	2.1.4	1896864	0.817	467	2	1	1	1	1
RL1807	3.3.21	1898264	0.795	438	5	1	1	1	1
RL1808	0.0.2	1899597	0.697	103	1	1	0	0	0
RL1809	0.0.2	1900041	0.713	97	1	0	0	0	0
RL1810	0.0.0	1900331	0.73	68	1	0	0	0	0
RL1811	3.1.13	1900631	0.782	306	1	0	0	0	0
RL1812	3.3.15	1901923	0.811	307	1	0	0	1	0
RL1813	3.2.10	1902893	0.819	333	1	0	1	0	1
RL1814	7.0.0	1903998	0.788	283	1	0	0	0	1			
RL1815	6.3.6	1904973	0.796	295	1	0	1	0	0			
RL1816	7.0.0	1905838	0.695	196	1	1	0	0	1			
RL1817	3.3.15	1906905	0.77	320	1	0	1	0	0			
RL1818	0.0.2	1907911	0.745	205	1	1	0	0	1			
RL1819	6.1.1	1908592	0.685	564	1	0	0	0	0			
RL1820	6.0.0	1910718	0.771	349	1	0	1	1	0			
RL1821	3.3.15	1911767	0.783	539	1	0	1	1	0			
RL1822	3.6.0	1913379	0.706	259	1	0	1	1	0			
RL1823	3.3.15	1914152	0.761	508	1	0	1	1	0			
RL1824	1.5.0	1915869	0.836	420	1	0	1	0	0	s	c(siia)	CUT1
RL1825	1.5.0	1917260	0.855	317	1	0	0	0	0	i	c(siia)	CUT1
RL1826	1.5.0	1918210	0.884	315	1	0	0	0	0	i	c(siia)	CUT1
RL1827	1.5.0	1919161	0.847	371	1	0	1	0	1	a	c(siia)	CUT1
RL1828	3.3.15	1920292	0.74	501	4	1	1	1	1			
RL1829	3.3.15	1921840	0.719	551	1	0	1	1	0			
RL1830	3.3.15	1923520	0.738	389	1	0	0	0	0
RL1831	3.3.15	1924696	0.725	694	1	0	0	0	0
RL1832	2.1.2	1927117	0.713	264	1	1	1	1	1
RL1833	0.0.1	1928080	0.658	165	1	0	0	0	0
RL1834	0.0.1	1928861	0.616	166	1	0	1	1	0
RL1835	6.1.2	1929392	0.684	207	1	0	1	1	1
RL1836	6.1.1	1930018	0.724	462	1	0	1	1	0
RL1837	4.1.1	1931469	0.616	74	1	0	0	0	0
RL1838	3.2.8	1931816	0.709	279	1	1	1	0	1
RL1839	0.0.0	1932753	0.663	88	1	0	0	0	0
RL1840	4.1.1	1933218	0.746	132	1	0	0	0	0
RL1841	0.0.1	1933760	0.756	281	1	0	0	1	1
RL1842	0.0.1	1934819	0.649	193	1	0	1	1	0
RL1843	0.0.0	1935511	0.72	104	1	0	0	0	0
RL1844	6.3.6	1935842	0.729	297	1	0	0	1	0
RL1845	0.0.1	1936852	0.709	337	1	0	1	1	0
RL1846	6.1.2	1937964	0.621	219	1	0	0	0	0
RL1847	6.0.0	1938882	0.621	948	1	0	0	0	1
RL1848	3.3.15	1941863	0.768	428	1	0	1	0	1
RL1849	0.0.2	1943632	0.715	222	1	0	0	0	0
RL1850	7.0.0	1944590	0.684	207	1	0	0	0	0
RL1851	0.0.2	1945247	0.847	177	1	0	0	0	0
RL1852	3.6.0	1945934	0.755	333	1	0	0	0	1
RL1853	7.0.0	1946932	0.745	169	1	0	0	0	0
RL1854	3.3.15	1947435	0.792	241	1	0	0	1	1
RL1855	0.0.2	1948508	0.696	168	1	0	0	0	0
RL1856	7.0.0	1949095	0.699	234	1	0	0	1	0
RL1858	2.1.4	1950123	0.583	451	1	0	1	1	1
RL1859	0.0.2	1952152	0.661	596	1	0	1	1	1
RL1860	3.4.2	1954007	0.71	263	1	0	1	0	0
RL1861	6.3.1	1954919	0.724	153	1	0	0	0	0
RL1862	6.3.1	1955432	0.748	159	1	0	1	1	1
RL1863	3.4.2	1956039	0.75	369	1	0	1	1	1
RL1864	3.4.2	1957210	0.76	453	1	0	1	1	1
RL1865	3.3.15	1958612	0.777	341	1	0	1	1	1
RL1866	3.4.2	1959634	0.747	210	1	0	1	1	1
RL1867	0.0.1	1960624	0.711	442	1	0	1	1	0
RL1868	1.6.1	1962158	0.721	277	1	0	0	0	0
RL1869	1.5.2	1963058	0.737	893	1	0	1	1	1
RL1870	1.3.1	1965973	0.712	107	1	1	0	1	0
RL1871	1.5.2	1966325	0.724	620	1	0	1	1	0
RL1872	1.6.1	1968187	0.741	273	1	0	0	0	0
RL1873	3.2.12	1969135	0.739	152	1	0	1	1	0
RL1874	0.0.1	1969640	0.672	123	1	0	0	0	0
RL1875	4.1.1	1970356	0.667	146	1	0	0	0	0
RL1876	3.3.15	1970878	0.773	331	1	0	0	0	1
RL1877	2.1.4	1971982	0.743	451	1	0	0	1	1
RL1878	1.5.5	1973462	0.72	215	1	0	0	0	0
RL1879	6.1.3	1974456	0.784	639	1	0	0	0	1
RL1880	6.0.0	1976353	0.743	244	1	0	0	0	0
RL1881	6.1.2	1977207	0.746	247	1	0	0	0	0
RL1882	0.0.1	1977916	0.701	147	1	0	0	1	0
RL1883	1.6.1	1978497	0.766	191	1	0	1	1	1
RL1884	1.5.5	1979154	0.756	215	1	0	0	1	0
RL1885	7.0.0	1980014	0.767	544	1	0	1	1	1
RL1886	3.3.7	1981975	0.739	390	1	0	0	0	1
RL1887	4.1.1	1983626	0.722	101	1	0	0	0	0
RL1888	0.0.0	1983953	0.717	125	1	0	0	0	0
RL1889	1.5.2	1984442	0.831	492	1	0	0	0	0
RL1890	4.1.1	1985977	0.722	86	1	0	0	0	0
RL1891	4.1.1	1986230	0.798	225	1	0	0	0	1
RL1892	1.5.2	1986900	0.846	740	1	0	0	1	1
RL1893	4.1.1	1989134	0.773	173	1	0	1	0	1
RL1894	0.0.0	1989754	0.746	122	1	0	0	0	0
RL1895	0.0.0	1990257	0.651	130	1	0	0	0	0
RL1896	0.0.0	1991107	0.576	334	1	0	0	0	0
RL1897	0.0.2	1992154	0.632	607	1	0	0	0	0
RL1898	0.0.2	1993974	0.713	348	1	0	0	0	0
RL1899	5.1.4	1995017	0.707	749	1	0	0	0	0
RL1900	0.0.0	1997271	0.72	238	1	0	0	0	0
RL1901	0.0.0	1998001	0.675	43	1	0	0	0	0
RL1902	0.0.0	1998230	0.866	142	1	0	0	0	0
RL1904	0.0.0	1999430	0.752	270	1	0	0	0	0
RL1905	0.0.2	2000322	0.75	196	1	0	0	0	0
RL1906	0.0.0	2001387	0.593	137	1	0	0	0	0
RL1907	4.1.1	2001846	0.734	377	1	0	0	0	0
RL1908	1.5.0	2002981	0.779	640	1	1	0	1	0
RL1909	33..15	2004910	0.789	337	1	0	0	0	0
RL1910	0.0.1	2005920	0.749	347	1	0	0	0	0
RL1911	3.3.15	2006992	0.712	538	1	0	1	1	0
RL1912	0.0.2	2008851	0.76	433	1	0	0	0	0
RL1913	4.1.1	2010149	0.816	517	1	0	0	0	0
RL1914	4.1.1	2011699	0.79	329	1	0	0	0	0
RL1915	0.0.2	2012675	0.699	173	1	0	0	0	0
RL1916	0.0.2	2013196	0.774	312	1	0	0	0	0
RL1917	0.0.2	2014131	0.775	325	1	0	0	0	0
RL1918	3.3.15	2015165	0.8	549	1	0	0	0	0
RL1919	0.0.1	2016981	0.819	410	1	0	1	1	0
RL1920	0.0.1	2018214	0.763	330	1	0	1	1	1
RL1921	0.0.2	2019228	0.796	865	1	0	0	0	0
RL1922	0.0.1	2021909	0.741	573	1	0	0	0	0
RL1923	0.0.1	2023722	0.623	110	1	0	0	0	0
RL1924	0.0.2	2024203	0.796	265	1	0	0	0	0
RL1925	0.0.2	2025163	0.796	504	1	0	1	1	0
RL1926	0.0.1	2026740	0.732	345	1	0	0	0	0
RL1927	1.5.5	2028304	0.784	1290	1	1	0	0	0
RL1928	0.0.2	2032252	0.672	60	1	0	0	0	0
RL1929	0.0.0	2032564	0.698	207	1	0	0	0	0
RL1930	3.3.15	2033184	0.714	625	1	0	0	0	0
RL1931	0.0.0	2035058	0.698	100	1	0	0	0	0
RL1932	2.2.3	2035353	0.692	666	1	0	1	1	0
RL1933	0.0.2	2037505	0.756	469	1	0	0	0	0
RL1934	0.0.0	2038921	0.68	177	1	0	0	0	0
RL1935	0.0.0	2039567	0.674	355	1	0	0	0	0
RL1936	0.0.0	2040621	0.682	270	1	0	0	0	0
RL1937	0.0.0	2041743	0.655	62	1	0	0	0	0
RL1938	3.3.15	2041996	0.722	277	1	0	0	0	0
RL1939	0.0.0	2042946	0.593	131	1	0	0	0	0
RL1940	0.0.0	2043394	0.712	340	1	0	0	0	0
RL1941	0.0.0	2045372	0.581	172	1	0	0	0	0
RL1942	0.0.2	2046072	0.667	203	1	0	0	0	1
RL1943	0.0.2	2046750	0.713	415	1	0	0	0	1
RL1944	0.0.2	2048008	0.679	397	1	0	0	0	1
RL1945	2.2.11	2049557	0.832	1271	5	1	1	1	1
RL1946	0.0.0	2053492	0.483	93	1	0	0	0	0
RL1947	0.0.2	2054012	0.762	196	1	0	0	0	0
RL1948	3.3.17	2054899	0.794	164	2	1	1	1	1
RL1949	1.6.1	2055575	0.736	280	1	1	1	0	1
RL1950	3.2.9	2056526	0.778	258	5	1	1	1	1
RL1951	3.5.3	2057585	0.817	198	1	1	0	1	1
RL1952	4.1.1	2058775	0.691	144	1	1	0	1	1
RL1953	3.1.11	2059345	0.783	416	5	1	1	1	0
RL1954	0.0.2	2060633	0.698	108	2	1	1	1	0
RL1955	6.0.0	2061195	0.796	423	1	1	1	0	0
RL1956	4.1.1	2062636	0.69	418	1	0	0	0	1
RL1957	3.3.15	2063954	0.794	258	1	0	1	0	1
RL1958	6.3.8	2064890	0.755	191	1	0	0	0	1
RL1959	3.2.1	2065516	0.817	204	5	1	1	1	1
RL1960	6.3.6	2066267	0.735	322	2	1	1	1	0
RL1961	3.3.15	2067281	0.845	670	2	1	1	1	0
RL1962	4.1.1	2069446	0.786	240	1	0	0	0	0
RL1963	0.0.2	2070141	0.76	134	1	0	0	1	0
RL1964	4.1.1	2070631	0.785	293	1	1	0	1	0
RL1965	6.3.1	2071692	0.792	153	1	0	1	1	1
RL1966	3.4.2	2072307	0.804	372	1	0	1	1	1
RL1967	6.3.2	2073556	0.611	341	1	0	1	1	1
RL1968	0.0.0	2074610	0.684	40	1	0	0	0	0
RL1969	3.3.15	2074736	0.756	249	1	0	0	1	0
RL1970	7.0.0	2075552	0.721	182	1	0	0	1	0
RL1971	0.0.1	2076164	0.656	94	1	0	1	1	0
RL1972	0.0.1	2076505	0.742	167	5	1	1	1	0
RL1973	5.1.4	2077280	0.798	355	1	0	0	0	0
RL1974	0.0.1	2078881	0.629	274	4	1	1	1	1
RL1975	0.0.0	2079730	0.704	74	1	0	0	0	0
RL1976	0.0.1	2079988	0.823	186	1	0	1	1	1
RL1977	1.4.2	2080554	0.78	289	5	1	1	1	1
RL1978	7.2.1	2081442	0.814	245	4	1	1	1	0
RL1979	3.1.6	2082186	0.809	345	5	1	1	1	1
RL1980	6.0.0	2083447	0.767	219	1	0	0	0	0
RL1981	3.3.15	2084206	0.752	277	1	0	1	1	0
RL1982	3.6.1	2085043	0.772	377	1	1	1	0	0
RL1983	0.0.2	2086502	0.765	283	1	1	1	0	0
RL1984	0.0.2	2087350	0.731	444	1	0	0	0	0
RL1985	2.2.3	2088681	0.704	483	1	1	1	0	1
RL1986	0.0.0	2090283	0.685	98	1	0	0	0	0
RL1987	0.0.2	2090819	0.703	105	1	0	0	0	0
RL1988	3.3.8	2091250	0.762	225	1	0	1	1	0
RL1989	3.3.22	2091968	0.748	885	5	1	1	1	1
RL1990	3.3.22	2094626	0.886	111	5	1	1	1	0
RL1991	3.3.22	2094966	0.794	816	5	1	1	1	1
RL1992	1.5.4	2097434	0.827	422	1	0	0	1	0			
RL1993	1.5.4	2099184	0.74	426	2	1	1	1	1			
RL1994	6.1.2	2100499	0.781	199	5	1	1	1	1			
RL1995	6.3.5	2101172	0.778	334	1	0	1	0	1			
RL1996	1.5.0	2102402	0.789	379	1	0	1	0	0	s	c(saaii)	CUT2 
RL1997	1.5.0	2103604	0.819	517	1	0	1	0	0	aa	c(saaii)	CUT2 N/C
RL1998	1.5.0	2105154	0.833	331	1	0	1	0	0	i	c(saaii)	CUT2 
RL1999	1.5.0	2106167	0.803	320	3	1	1	1	0	i	c(saaii)	CUT2 
RL2000	7.0.0	2107248	0.799	610	1	1	0	0	0			
RL2001	1.5.3	2109094	0.791	332	1	1	0	0	0			
RL2002	5.1.4	2110206	0.747	456	1	0	0	0	0			
RL2003	1.6.1	2111937	0.81	219	5	1	1	1	1			
RL2004	0.0.0	2112679	0.697	273	1	0	0	0	0			
RL2005	1.6.1	2113681	0.76	240	1	0	0	1	1			
RL2006	7.0.0	2114597	0.68	327	4	1	1	1	1			
RL2007	0.0.1	2115678	0.699	317	1	0	1	0	0			
RL2008	0.0.1	2116718	0.773	438	1	1	1	1	0			
RL2009	2.1.4	2118120	0.718	465	1	0	0	0	0			
RL2010	1.5.0	2119535	0.761	352	1	0	0	0	0	a	c(aiss)	POPT
RL2011	1.5.0	2120601	0.859	263	1	0	0	0	0	i	c(aiss)	POPT
RL2012	1.5.0	2121389	0.749	274	1	0	0	0	0	s	c(aiss)	POPT
RL2013	1.5.0	2122315	0.804	346	1	0	0	0	0	s	c(aiss)	POPT
RL2014	3.3.17	2123532	0.755	656	1	0	0	0	1			
RL2015	0.0.1	2125612	0.615	99	1	1	0	1	0			
RL2016	0.0.2	2125956	0.77	168	1	0	0	0	0			
RL2017	0.0.2	2126459	0.793	206	1	0	0	0	0			
RL2018	0.0.2	2127076	0.72	205	1	0	0	0	0			
RL2019	1.5.2	2127690	0.76	252	1	0	0	0	0	a	c(ais)	unclass
RL2020	7.2.1	2128445	0.797	362	1	0	0	0	0	i	c(ais)	unclass
RL2022	1.5.2	2129513	0.747	377	1	0	0	0	0	s	c(ais)	unclass
RL2023	2.1.3	2130701	0.65	363	1	0	1	1	1			
RL2024	1.6.1	2132078	0.704	705	4	1	1	1	1			
RL2025	4.1.1	2134402	0.656	298	1	1	1	0	1
RL2026	0.0.2	2136177	0.567	133	1	0	0	0	0
RL2027	4.1.1	2137603	0.789	102	1	1	0	1	1
RL2028	0.0.0	2138008	0.688	113	1	0	0	0	0
RL2029	0.0.2	2138349	0.606	112	1	0	0	0	0
RL2030	7.2.1	2138995	0.704	150	1	0	0	0	0
RL2031	0.0.0	2139447	0.51	106	1	0	0	0	0
RL2032	0.0.0	2140170	0.602	186	1	0	0	0	0
RL2033	2.2.10	2140993	0.756	221	2	1	1	1	1
RL2034	0.0.2	2141993	0.742	293	5	1	1	1	1
RL2035	2.2.1	2142990	0.789	947	5	1	1	1	1
RL2036	4.1.3	2146231	0.65	426	5	1	1	1	0
RL2037	6.0.0	2148232	0.772	267	5	1	1	1	1
RL2038	3.3.1	2149083	0.769	263	5	1	1	1	1
RL2039	7.0.0	2149996	0.75	110	5	1	1	1	1
RL2040	3.3.15	2150548	0.765	405	5	1	1	1	1
RL2041	2.2.1	2151831	0.726	585	4	1	1	1	1
RL2042	0.0.2	2153633	0.705	1087	5	1	1	1	1
RL2043	4.1.4	2157013	0.751	337	2	1	1	1	1
RL2044	1.2.1	2158147	0.794	251	2	1	1	1	1
RL2045	1.2.1	2158899	0.754	238	5	1	1	1	1
RL2046	1.5.0	2159799	0.789	63	5	1	1	1	1
RL2047	1.5.0	2160041	0.73	203	1	1	0	1	1
RL2048	1.5.0	2160649	0.819	275	2	1	1	1	1
RL2049	2.2.1	2161677	0.796	427	2	1	1	1	1
RL2050	1.6.1	2162965	0.794	257	5	1	1	1	1
RL2051	2.2.10	2163735	0.8	217	4	1	1	1	0
RL2052	7.0.0	2164603	0.74	542	2	1	1	1	1
RL2053	0.0.2	2166399	0.783	290	2	1	1	1	1
RL2054	1.5.0	2167579	0.802	115	2	1	1	1	1
RL2055	1.5.5	2167972	0.79	846	4	1	1	1	0
RL2056	0.0.2	2170517	0.694	128	4	1	1	1	1
RL2057	1.4.1	2170921	0.75	280	4	1	1	1	1
RL2058	0.0.2	2171835	0.76	155	1	1	0	1	0
RL2059	1.7.1	2172419	0.792	477	2	1	1	1	1
RL2060	4.1.1	2175400	0.788	367	1	0	1	0	1
RL2061	0.0.2	2176500	0.776	196	1	0	0	0	1
RL2062	1.3.1	2177529	0.804	494	5	1	1	1	1
RL2063	0.0.2	2179190	0.642	140	1	0	0	0	0
RL2064	3.3.15	2179750	0.8	589	1	0	0	0	1
RL2065	0.0.2	2181677	0.756	267	1	1	0	0	0
RL2066	3.2.11	2182545	0.802	468	5	1	1	1	1
RL2067	3.5.4	2184171	0.702	395	1	1	0	0	0
RL2068	2.2.3	2185545	0.781	275	5	1	1	1	1
RL2069	2.2.10	2186380	0.792	278	5	1	1	1	1
RL2070	6.3.8	2187461	0.805	219	1	1	0	0	0
RL2071	4.1.1	2188242	0.691	60	1	0	0	0	0
RL2072	4.1.1	2188421	0.812	110	1	0	0	1	0
RL2073	2.2.3	2188693	0.731	164	5	1	1	1	1
RL2074	7.0.0	2189466	0.787	234	2	1	1	1	0
RL2075	2.2.10	2190240	0.769	95	5	1	1	1	1
RL2076	2.2.10	2190584	0.778	493	5	1	1	1	1
RL2077	3.3.15	2192056	0.723	166	1	1	1	0	0
RL2078	0.0.2	2192579	0.756	91	1	0	0	1	1
RL2079	0.0.1	2192907	0.78	85	5	1	1	1	0
RL2080	3.3.15	2193448	0.781	177	1	1	0	0	0
RL2081	4.1.1	2193989	0.737	103	1	1	0	0	0
RL2082	2.2.10	2194427	0.815	500	5	1	1	1	1
RL2083	3.3.15	2195933	0.73	167	5	1	1	1	0
RL2084	3.3.15	2196441	0.755	157	1	1	0	0	0
RL2085	3.5.3	2197018	0.714	132	2	1	1	1	1
RL2086	0.0.2	2197532	0.809	146	3	1	1	1	1
RL2087	2.2.10	2198107	0.764	204	5	1	1	1	1
RL2088	3.6.1	2198729	0.81	451	5	1	1	1	1
RL2089	3.6.0	2200089	0.715	156	5	1	1	1	1
RL2090	3.1.19	2200580	0.759	145	5	1	1	1	1
RL2091	4.1.3	2201179	0.784	252	2	1	1	1	1
RL2092	3.4.2	2202116	0.749	395	5	1	1	1	1
RL2093	0.0.2	2203346	0.757	446	1	1	1	0	1
RL2094	2.2.8	2204894	0.792	626	4	1	1	1	1
RL2095	0.0.2	2206877	0.735	137	1	0	0	1	0
RL2096	3.3.15	2207500	0.801	409	5	1	1	1	1
RL2097	3.1.18	2208796	0.799	441	2	1	1	1	1
RL2098	4.1.1	2210281	0.72	81	1	0	0	0	0
RL2099	2.2.3	2210649	0.81	586	5	1	1	1	1
RL2100	0.0.1	2213210	0.806	355	5	1	1	1	0
RL2101	3.3.15	2214445	0.732	146	5	1	1	1	1
RL2102	1.6.1	2215078	0.806	192	5	1	1	1	1
RL2103	0.0.1	2215659	0.788	162	5	1	1	1	1
RL2103A	0.0.0	2216288	0.539	104	1	0	0	0	0
RL2104	3.5.3	2216924	0.758	101	1	1	0	1	1
RL2105	0.0.2	2217727	0.613	1517	1	0	0	0	0
RL2105A	0.0.0	2222594	0.647	184	1	0	0	0	0
RL2107	0.0.2	2223314	0.598	386	1	0	0	0	0
RL2108	4.1.1	2224850	0.566	319	1	0	0	0	0
RL2109	0.0.2	2226822	0.798	101	1	0	0	0	0
RL2110	0.0.2	2227238	0.824	748	1	0	0	0	1
RL2111	7.2.1	2229693	0.637	117	1	0	0	0	0
RL2113	0.0.0	2230163	0.676	111	1	0	0	0	0
RL2114	0.0.0	2230495	0.626	94	1	0	0	0	0
RL2115	0.0.1	2230954	0.691	256	1	0	0	1	1
RL2116	0.0.1	2231816	0.717	447	1	0	0	0	0
RL2117	2.2.3	2233156	0.717	1086	1	1	0	1	1
RL2117A	0.0.0	2236747	0.43	170	1	0	0	0	0
RL2118	4.1.1	2237653	0.64	347	1	0	0	0	0
RL2119	0.0.0	2239042	0.617	195	1	0	0	0	0
RL2120	0.0.2	2240197	0.731	257	1	1	0	0	0
RL2121	4.1.1	2241358	0.633	281	1	0	0	0	0
RL2122	4.1.1	2242289	0.614	351	1	0	0	0	0
RL2123	0.0.2	2243365	0.615	59	1	1	0	0	0
RL2124	4.1.1	2243632	0.665	180	1	0	0	0	0
RL2125	0.0.0	2244332	0.578	206	1	0	0	0	0
RL2126	0.0.0	2245152	0.623	62	1	0	0	0	0
RL2127	4.1.1	2245497	0.591	143	1	0	0	0	0
RL2128	0.0.2	2246396	0.688	309	1	0	0	0	0
RL2129	0.0.2	2247554	0.736	244	1	0	0	0	0
RL2130	0.0.2	2248300	0.735	219	1	0	0	0	0
RL2131	0.0.0	2249238	0.577	437	1	0	0	0	0
RL2132	0.0.2	2250685	0.656	1825	1	0	0	0	1
RL2133	0.0.0	2256297	0.625	67	1	0	0	0	0
RL2134	0.0.0	2256620	0.605	121	1	0	0	0	0
RL2135	5.1.4	2256994	0.718	129	1	1	1	1	1
RL2136	5.1.4	2257380	0.784	117	1	0	1	1	1
RL2137	7.2.1	2257803	0.682	456	1	0	1	1	1
RL2138	5.1.4	2259189	0.637	689	1	0	1	1	0
RL2139	0.0.1	2261255	0.506	181	1	0	0	0	0
RL2140	0.0.2	2262055	0.599	345	1	0	0	0	0
RL2141	0.0.2	2263524	0.799	270	1	0	1	0	0
RL2142	0.0.2	2264348	0.812	302	1	1	0	1	1
RL2144	0.0.2	2265590	0.712	60	1	0	0	0	1
RL2145	0.0.0	2265769	0.657	107	1	0	0	0	0
RL2146	4.1.1	2266530	0.605	796	1	0	0	0	0
RL2147	0.0.0	2269023	0.55	125	1	0	0	0	0
RL2148	0.0.1	2269387	0.651	88	1	0	0	0	0
RL2149	0.0.0	2269845	0.674	95	1	0	0	0	0
RL2150	5.1.4	2270750	0.798	355	1	1	0	0	0
RL2151	0.0.0	2272138	0.589	78	1	0	0	0	0
RL2152	0.0.0	2272525	0.542	84	1	0	0	0	0
RL2153	0.0.2	2273066	0.714	71	1	0	0	0	0
RL2154	0.0.0	2273581	0.601	160	1	0	0	0	0
RL2155	4.1.1	2274011	0.65	108	1	0	0	0	0
RL2156	0.0.2	2274711	0.573	617	1	0	0	0	0
RL2157	0.0.2	2276781	0.747	253	1	0	0	0	0
RL2158	0.0.2	2277663	0.729	586	1	0	0	0	0
RL2159	0.0.0	2279420	0.75	52	1	0	0	0	0
RL2160	0.0.2	2279658	0.684	312	1	0	0	0	0
RL2161	0.0.1	2281039	0.645	821	1	0	0	0	0
RL2162	0.0.0	2283502	0.644	191	1	0	0	0	0
RL2163	0.0.0	2285582	0.496	128	1	0	0	0	0
RL2164	0.0.0	2285952	0.553	107	1	0	0	0	0
RL2165	0.0.0	2286394	0.669	250	1	0	0	0	0
RL2166	0.0.0	2287330	0.615	264	1	0	0	0	0
RL2167	2.2.3	2288144	0.654	187	1	0	1	0	0
RL2168	0.0.2	2288820	0.691	189	1	0	0	0	1
RL2169	0.0.0	2289829	0.69	417	1	0	0	0	0
RL2170	0.0.0	2291264	0.6	72	1	0	0	0	0
RL2171	7.2.1	2291514	0.7	520	1	0	0	0	0
RL2172	2.1.4	2293247	0.628	610	1	0	0	0	0
RL2173	0.0.0	2295057	0.678	118	1	0	0	0	0
RL2174	0.0.2	2295432	0.621	322	1	0	0	0	1
RL2175	0.0.2	2297768	0.596	218	1	0	0	0	0
RL2176	0.0.2	2298698	0.647	177	1	0	0	0	0
RL2177	0.0.0	2299632	0.741	115	1	0	0	0	0
RL2178	1.7.1	2300118	0.625	637	1	0	0	0	1
RL2179	7.0.0	2302028	0.637	255	1	0	0	1	0
RL2180	6.0.0	2302955	0.641	108	1	0	0	0	1
RL2181	0.0.2	2303278	0.669	303	1	0	0	0	1
RL2182	0.0.0	2304217	0.688	496	1	0	0	0	0
RL2183	0.0.2	2305732	0.804	293	1	0	0	0	0
RL2184	0.0.2	2306610	0.734	165	1	0	0	0	0
RL2185	0.0.2	2307109	0.754	152	1	0	0	0	0
RL2186	7.0.0	2307564	0.779	292	1	0	0	0	0
RL2187	0.0.0	2308852	0.686	142	1	0	0	0	0
RL2188	0.0.2	2310017	0.665	438	1	0	0	0	0
RL2189	0.0.2	2311728	0.516	70	1	0	0	0	0
RL2190	0.0.0	2311968	0.746	71	1	0	0	0	0
RL2191	0.0.2	2312221	0.765	212	1	0	0	0	0
RL2192	5.1.4	2312904	0.779	742	1	0	0	0	0
RL2193	0.0.2	2315135	0.777	328	1	0	0	0	0
RL2194	0.0.2	2316091	0.645	615	1	0	0	0	0
RL2195	0.0.2	2318370	0.631	262	1	0	0	0	0
RL2196	0.0.1	2319392	0.693	96	1	0	0	0	0
RL2197	7.2.1	2320100	0.645	79	1	0	0	0	0
RL2198	0.0.2	2320455	0.64	103	1	0	0	0	0
RL2199	0.0.2	2320913	0.695	149	1	1	0	0	1
RL2200	0.0.0	2321449	0.658	326	1	0	0	1	0
RL2201	1.5.1	2322594	0.838	257	5	1	1	1	1	a	c(aiis)	PAAT
RL2202	1.5.1	2323403	0.777	384	5	1	1	1	1	i	c(aiis)	PAAT
RL2203	1.5.1	2324559	0.745	400	5	1	1	1	1	i	c(aiis)	PAAT
RL2204	1.5.1	2325864	0.753	341	5	1	1	1	1	s	c(aiis)	PAAT
RL2205	3.1.14	2327247	0.776	396	3	1	1	1	1			
RL2206	1.4.1	2328471	0.739	384	5	1	1	1	1			
RL2207	0.0.2	2329653	0.769	81	1	1	0	1	1			
RL2208	3.3.15	2330054	0.76	261	5	1	1	1	1			
RL2209	3.1.6	2330968	0.816	277	2	1	1	1	1			
RL2210	0.0.2	2331942	0.719	67	1	1	0	1	1			
RL2211	0.0.1	2332311	0.693	159	1	0	1	1	1			
RL2212	2.1.4	2333088	0.673	109	5	1	1	1	1			
RL2213	2.1.4	2333428	0.806	830	2	1	1	1	1			
RL2214	0.0.1	2335997	0.75	96	1	0	1	0	0			
RL2215	0.0.2	2336345	0.806	144	2	1	1	1	1			
RL2216	0.0.1	2336931	0.781	396	4	1	1	1	1			
RL2217	7.0.0	2338301	0.766	239	5	1	1	1	1
RL2218	7.0.0	2339017	0.724	156	5	1	1	1	0
RL2219	0.0.2	2339621	0.815	278	2	1	1	1	1
RL2220	0.0.0	2340464	0.465	103	1	0	0	0	0
RL2221	4.2.2	2340782	0.803	255	5	1	1	1	1
RL2222	2.2.10	2341791	0.788	308	4	1	1	1	1
RL2223	3.7.2	2342814	0.771	240	5	1	1	1	1
RL2224	2.2.10	2343701	0.797	186	5	1	1	1	1
RL2225	4.1.2	2344299	0.762	247	5	1	1	1	1
RL2226	2.2.7	2345042	0.722	276	5	1	1	1	1
RL2227	2.1.4	2345901	0.787	377	5	1	1	1	1
RL2228	4.1.3	2347225	0.759	780	3	1	1	1	1
RL2229	3.6.0	2349618	0.734	354	5	1	1	1	1
RL2230	3.2.1	2350675	0.701	155	4	1	1	1	1
RL2231	3.2.1	2351139	0.833	272	5	1	1	1	1
RL2232	0.0.2	2351961	0.785	293	2	1	1	1	1
RL2233	4.1.4	2352839	0.769	392	2	1	1	1	1
RL2234	3.5.8	2354052	0.802	429	4	1	1	1	1
RL2235	1.5.5	2355569	0.769	830	5	1	1	1	1
RL2236	2.2.3	2358045	0.764	239	5	1	1	1	1
RL2237	0.0.1	2358956	0.734	299	4	1	1	1	1
RL2238	2.2.5	2359852	0.796	281	5	1	1	1	1
RL2239	3.5.5	2360835	0.804	424	5	1	1	1	1
RL2240	7.0.0	2362247	0.673	106	5	1	1	1	1
RL2241	3.5.5	2362713	0.788	348	2	1	1	1	1
RL2242	3.5.5	2363775	0.753	463	4	1	1	1	1
RL2243	3.5.5	2365182	0.792	451	4	1	1	1	1
RL2244	3.3.15	2366556	0.743	213	5	1	1	1	0
RL2245	0.0.1	2367200	0.739	193	1	0	0	1	0
RL2246	3.5.5	2367798	0.852	482	2	1	1	1	1
RL2247	4.1.1	2369322	0.817	84	1	0	0	1	0
RL2248	4.1.1	2369614	0.808	82	1	1	0	0	0
RL2249	3.2.1	2369909	0.863	323	2	1	1	1	1
RL2250	2.2.3	2370898	0.634	249	1	0	1	0	0
RL2251	2.2.3	2371690	0.714	198	1	1	0	1	0
RL2252	0.0.2	2372296	0.832	150	2	1	1	1	1
RL2253	7.0.0	2372766	0.812	167	5	1	1	1	1
RL2254	3.3.17	2373266	0.785	405	5	1	1	1	1
RL2255	2.2.11	2374626	0.73	338	5	1	1	1	1
RL2256	6.1.1	2375639	0.807	384	5	1	1	1	1
RL2257	6.1.2	2376790	0.842	483	5	1	1	1	1
RL2258	0.0.0	2378449	0.696	59	1	0	0	0	0
RL2259	0.0.1	2378664	0.746	262	1	1	0	1	0
RL2260	0.0.1	2379692	0.681	70	1	0	0	0	0
RL2261	0.0.1	2379901	0.692	269	1	0	1	0	0
RL2262	3.3.15	2380869	0.697	612	1	0	1	0	0
RL2263	4.1.1	2382968	0.743	143	1	0	0	0	0
RL2264	3.3.15	2383443	0.727	732	1	0	0	0	0
RL2265	0.0.1	2386324	0.616	104	1	0	0	0	0
RL2266	0.0.1	2386892	0.709	317	1	0	1	1	1
RL2267	3.3.15	2388299	0.672	552	1	0	0	0	1
RL2268	4.1.1	2390165	0.727	78	1	0	0	0	0
RL2269	0.0.1	2390742	0.6	295	1	0	0	0	1
RL2270	3.3.22	2391887	0.73	231	1	0	1	0	0
RL2271	0.0.2	2392630	0.721	150	1	0	0	0	1
RL2272	0.0.2	2393079	0.634	152	1	0	0	1	1
RL2273	3.2.14	2393584	0.732	306	1	0	1	1	1
RL2274	3.5.3	2394506	0.739	732	1	1	0	0	0
RL2275	0.0.2	2396723	0.745	158	1	0	0	0	0
RL2276	4.1.1	2397225	0.696	211	1	0	0	0	0
RL2277	6.1.2	2397998	0.7	219	1	1	0	0	0
RL2278	6.1.1	2398654	0.692	456	1	1	0	0	0
RL2279	0.0.0	2399984	0.595	168	1	0	0	0	0
RL2280	3.3.15	2401066	0.776	331	1	0	0	0	0
RL2281	6.1.2	2402293	0.844	756	2	1	1	1	1
RL2282	6.1.2	2404553	0.856	454	5	1	1	1	1
RL2283	3.3.15	2405983	0.758	287	1	1	1	1	1
RL2284	2.2.11	2406959	0.592	80	5	1	1	1	1
RL2285	1.5.5	2407279	0.833	441	5	1	1	1	1
RL2286	7.0.0	2408833	0.781	279	5	1	1	1	1
RL2287	3.3.17	2409723	0.783	195	2	1	1	1	0
RL2288	3.2.6	2410570	0.764	480	4	1	1	1	1
RL2289	0.0.2	2412015	0.717	104	5	1	1	1	0
RL2290	3.3.19	2412338	0.812	556	5	1	1	1	1
RL2291	0.0.2	2414019	0.752	170	5	1	1	1	1
RL2292	3.2.8	2414570	0.81	403	2	1	1	1	1
RL2293	1.5.0	2415752	0.807	320	1	1	0	1	1
RL2294	3.3.15	2416939	0.832	311	1	1	0	1	1
RL2295	3.3.15	2418145	0.743	263	1	0	0	0	1
RL2296	3.3.15	2419291	0.722	509	1	0	0	0	0
RL2297	0.0.0	2420956	0.648	124	1	0	0	0	0
RL2298	3.3.15	2421344	0.701	366	1	0	0	0	1
RL2299	3.3.15	2422740	0.692	348	1	0	0	0	0
RL2300	3.3.15	2424174	0.702	345	1	0	1	0	0
RL2301	1.5.2	2425789	0.76	264	1	0	1	1	0
RL2302	3.2.1	2426695	0.68	257	1	0	0	0	0
RL2303	3.2.6	2427554	0.84	249	5	1	1	1	1
RL2304	0.0.1	2428808	0.542	101	1	0	1	1	1
RL2305	0.0.0	2429391	0.605	79	1	0	0	0	0
RL2306	0.0.0	2429679	0.5	74	1	0	0	0	0
RL2307	0.0.1	2430124	0.689	67	5	1	1	1	1
RL2308	0.0.1	2430703	0.616	171	1	0	0	1	0
RL2309	0.0.0	2431721	0.717	56	1	0	0	0	0
RL2311	7.2.1	2432151	0.743	519	1	1	1	1	1
RL2313	0.0.1	2433716	0.691	197	1	0	1	0	0
RL2314	0.0.0	2434652	0.733	192	1	0	0	0	0
RL2315	0.0.1	2436077	0.609	96	1	0	1	1	0			
RL2316	3.3.15	2436550	0.719	298	1	0	0	0	1			
RL2317	0.0.2	2437820	0.707	85	1	0	0	0	0			
RL2318	0.0.0	2438355	0.613	88	1	0	0	0	0			
RL2319	1.4.2	2438798	0.733	498	1	0	0	0	0			
RL2320	6.3.7	2440336	0.72	174	1	0	0	0	0			
RL2321	4.1.1	2440972	0.821	158	1	1	1	0	0			
RL2322	0.0.2	2441632	0.804	213	5	1	1	1	1			
RL2323	3.3.15	2442292	0.739	366	1	1	0	1	1			
RL2324	6.3.9	2443438	0.799	399	1	1	0	1	0			
RL2325	1.5.0	2444838	0.754	434	1	1	0	1	1	s	c(siia)	CUT1
RL2326	1.5.0	2446220	0.833	312	1	1	0	1	1	i	c(siia)	CUT1
RL2327	1.5.0	2447160	0.814	279	1	1	0	1	1	i	c(siia)	CUT1
RL2328	1.5.0	2448023	0.799	357	1	1	0	1	0	a	c(siia)	CUT1
RL2329	5.1.4	2449372	0.649	138	1	0	0	0	0			
RL2330	5.1.4	2450545	0.463	125	1	0	0	0	0			
RL2331	1.6.1	2451012	0.54	255	1	1	0	0	0			
RL2332	0.0.1	2451868	0.774	166	1	0	0	0	0			
RL2333	0.0.1	2452505	0.675	256	1	0	1	0	1			
RL2334	6.3.2	2453493	0.687	314	1	1	1	1	1			
RL2335	3.4.5	2454662	0.762	308	1	1	0	1	1			
RL2336	3.5.6	2455621	0.74	324	1	1	0	0	0			
RL2337	6.3.3	2456661	0.742	236	1	1	0	1	0			
RL2338	1.5.0	2457502	0.796	531	1	1	0	0	1	s	c(siiaa)	PepT
RL2339	1.5.0	2459119	0.771	342	1	1	0	0	0	i	c(siiaa)	PepT
RL2340	1.5.0	2460144	0.778	300	1	1	0	0	0	i	c(siiaa)	PepT
RL2341	1.5.0	2461003	0.761	291	1	1	0	0	0	a	c(siiaa)	PepT
RL2342	1.5.0	2461875	0.757	247	1	1	0	0	0	a	c(siiaa)	PepT
RL2343	6.3.5	2462846	0.781	351	1	0	0	0	0			
RL2344	0.0.2	2464085	0.776	840	1	0	0	0	0			
RL2345	1.5.0	2466672	0.822	419	1	1	0	0	0	s	c(siia)	CUT1
RL2346	1.5.0	2467943	0.825	345	1	1	0	0	0	i	c(siia)	CUT1
RL2347	1.5.0	2468977	0.843	349	1	0	0	0	0	i	c(siia)	CUT1
RL2348	1.5.0	2470058	0.771	359	1	0	0	0	0	a	c(siia)	CUT1
RL2349	7.2.1	2471177	0.719	736	1	1	1	0	1			
RL2350	3.3.15	2473642	0.732	327	1	0	0	0	1			
RL2351	7.0.0	2474642	0.83	229	1	1	0	1	0			
RL2352	0.0.2	2475480	0.695	184	1	0	1	0	1			
RL2353	6.3.6	2476107	0.706	301	1	0	0	0	0			
RL2354	6.3.6	2477098	0.724	297	1	0	0	0	0			
RL2355	7.0.0	2478133	0.741	275	1	0	0	1	1			
RL2356	7.0.0	2479065	0.787	327	1	0	0	1	0			
RL2357	0.0.1	2480141	0.765	126	1	0	0	1	0			
RL2358	3.3.15	2481002	0.745	246	1	1	0	1	0			
RL2359	7.0.0	2482086	0.696	310	1	0	0	0	0			
RL2360	0.0.2	2483015	0.602	235	1	0	0	0	0			
RL2361	1.5.2	2483815	0.623	208	1	0	1	0	0			
RL2362	0.0.2	2484736	0.791	69	1	0	0	0	0			
RL2363	0.0.2	2484955	0.767	124	1	0	1	1	0			
RL2364	1.5.0	2485492	0.799	430	1	1	1	1	1			
RL2365	1.5.0	2486797	0.826	238	1	1	1	1	1	a	o(a)	export
RL2366	0.0.2	2487503	0.871	400	1	1	1	0	1			
RL2367	0.0.2	2488779	0.744	119	1	0	0	0	0			
RL2368	6.3.3	2489502	0.792	204	1	1	1	0	1			
RL2369	3.5.3	2490169	0.82	270	5	1	1	1	1			
RL2370	2.2.7	2491338	0.774	242	4	1	1	1	1			
RL2371	3.5.3	2492076	0.735	326	4	1	1	1	1			
RL2372	1.5.0	2493096	0.804	522	4	1	1	1	1	aa	p(aaii)	CUT2 N/C
RL2373	1.5.0	2494654	0.828	361	2	1	1	1	1	i	p(aaii)	CUT2
RL2374	1.5.0	2495736	0.811	306	5	1	1	1	1	i	p(aaii)	CUT2
RL2375	4.1.3	2496707	0.804	358	3	1	1	1	1			
RL2376	1.5.0	2497929	0.784	320	1	1	1	1	1	s	c(saaii)	CUT2
RL2377	1.5.0	2499122	0.795	507	1	1	0	1	1	aa 	c(saaii)	CUT2 N/C
RL2378	1.5.0	2500642	0.807	337	1	1	0	1	1	i	c(saaii)	CUT2
RL2379	1.5.0	2501652	0.788	322	1	1	0	1	1	i	c(saaii)	CUT2
RL2380	6.3.3	2502637	0.76	261	1	1	0	1	1			
RL2381	4.1.2	2503587	0.783	453	5	1	1	1	1			
RL2382	3.3.22	2505058	0.812	608	1	1	0	0	1			
RL2383	0.0.2	2507020	0.775	235	2	1	1	1	1			
RL2384	2.2.3	2507727	0.847	701	5	1	1	1	1			
RL2385	0.0.1	2509922	0.772	101	5	1	1	1	1			
RL2386	2.2.3	2510224	0.821	1166	2	1	1	1	1			
RL2387	0.0.2	2513789	0.77	155	1	1	0	0	0			
RL2388	2.2.10	2514277	0.847	223	2	1	1	1	1			
RL2389	0.0.1	2515015	0.826	600	5	1	1	1	1			
RL2390	7.0.0	2517131	0.811	221	2	1	1	1	1			
RL2391	0.0.2	2517913	0.712	109	1	0	1	1	1			
RL2392	3.3.22	2518502	0.812	469	5	1	1	1	1			
RL2393	3.3.22	2519990	0.766	112	5	1	1	1	1			
RL2394	7.0.0	2520669	0.782	490	5	1	1	1	1			
RL2395	4.1.1	2522455	0.73	338	1	0	0	0	0
RL2396	0.0.2	2523505	0.779	268	3	1	1	1	1
RL2397	3.3.15	2524336	0.748	153	1	0	1	0	0
RL2398	2.2.3	2524794	0.842	973	5	1	1	1	1
RL2399	2.2.2	2527975	0.72	169	5	1	1	1	1
RL2400	4.1.1	2528612	0.862	215	5	1	1	1	1
RL2401	2.2.3	2529493	0.807	945	2	1	1	1	1
RL2402	0.0.0	2532978	0.641	192	1	0	0	0	0
RL2403	3.2.0	2533660	0.778	164	5	1	1	1	1
RL2404	2.2.10	2534197	0.801	190	2	1	1	1	1
RL2405	2.2.10	2534799	0.826	169	5	1	1	1	1
RL2406	2.2.11	2535384	0.806	361	5	1	1	1	1
RL2407	2.2.11	2536466	0.778	376	2	1	1	1	1
RL2408	0.0.2	2537631	0.854	142	1	0	1	0	1
RL2409	3.2.1	2538141	0.786	421	1	1	1	0	1
RL2410	6.0.0	2539420	0.747	168	1	0	1	1	1
RL2411	4.1.1	2540005	0.802	100	1	0	0	0	0			
RL2412	1.5.2	2540437	0.717	620	1	1	1	0	1			
RL2413	3.3.15	2542554	0.702	790	1	0	0	0	0			
RL2414	0.0.0	2544944	0.667	72	1	0	0	0	0			
RL2415	0.0.0	2545285	0.766	100	1	0	0	0	0			
RL2416	0.0.2	2545741	0.719	131	1	1	0	1	0			
RL2417	0.0.1	2546357	0.772	276	1	0	1	0	1			
RL2418	1.5.0	2547184	0.812	408	1	1	1	0	0	a	c(aiis)	CUT1
RL2419	1.5.0	2548403	0.824	307	1	1	1	0	0	i	c(aiis)	CUT1
RL2420	1.5.0	2549323	0.851	278	1	1	1	0	0	i	c(aiis)	CUT1
RL2421	1.5.0	2550186	0.818	421	1	1	1	0	0	s	c(aiis)	CUT1
RL2422	6.0.0	2551526	0.833	326	1	0	0	0	0			
RL2423	2.1.4	2552733	0.728	972	1	0	0	0	0			
RL2424	3.3.15	2555669	0.75	226	1	0	0	0	1			
RL2425	6.3.7	2556346	0.774	163	1	0	0	0	0			
RL2426	4.1.1	2556954	0.78	391	1	0	1	1	0			
RL2427	3.4.2	2558360	0.744	303	1	0	1	0	0
RL2428	4.1.1	2559326	0.647	219	1	0	0	0	0
RL2429	3.3.15	2560142	0.719	502	1	0	1	1	0
RL2430	0.0.2	2561680	0.653	206	1	0	1	1	1
RL2430A	0.0.2	2562491	0.68	109	1	1	0	1	0
RL2431	0.0.2	2563083	0.781	152	1	0	0	1	0
RL2432	0.0.1	2563597	0.744	95	1	0	0	1	1
RL2433	1.4.2	2563907	0.767	159	1	1	0	1	1
RL2434	1.4.2	2564419	0.813	448	1	1	0	1	1
RL2435	1.5.0	2565779	0.741	488	1	1	0	1	1
RL2436	4.1.1	2567563	0.719	149	1	0	0	1	0
RL2437	3.5.3	2568046	0.708	200	1	0	0	0	0
RL2438	0.0.2	2568737	0.685	118	1	0	0	0	0
RL2439	7.2.1	2569059	0.842	142	1	0	0	1	0
RL2440	3.5.3	2569564	0.759	226	1	0	1	0	1
RL2441	3.3.15	2570319	0.722	1084	1	0	1	0	1
RL2442	3.1.11	2573936	0.705	568	1	0	0	0	0			
RL2443	6.3.6	2575934	0.706	300	1	0	0	1	1			
RL2444	0.0.2	2576941	0.746	269	1	1	0	0	1			
RL2445	1.5.3	2577900	0.788	424	1	0	0	0	1			
RL2446	3.1.0	2579267	0.713	1215	1	0	1	1	0			
RL2447	6.3.5	2582935	0.731	347	1	0	1	1	0			
RL2448	1.5.0	2584365	0.793	320	1	0	1	0	1	s	c(saai)	CUT2
RL2449	1.5.0	2585407	0.744	513	1	0	1	0	1	aa	c(saai)	CUT2 N/C
RL2450	1.5.0	2586989	0.765	341	1	0	1	0	1	i	c(saai)	CUT2
RL2451	7.2.1	2588080	0.765	157	1	0	0	0	0			
RL2452	0.0.2	2588804	0.653	256	1	0	0	1	0			
RL2453	5.1.4	2589677	0.647	324	1	0	0	0	0			
RL2454	1.5.0	2591001	0.681	716	1	0	0	0	0			
RL2455	1.4.2	2593273	0.743	436	1	0	0	1	0			
RL2456	7.0.0	2594651	0.69	147	1	1	0	0	0			
RL2457	7.0.0	2595394	0.716	317	1	0	1	0	1			
RL2458	6.3.6	2596363	0.765	294	1	0	0	0	0
RL2459	4.1.1	2597408	0.787	227	1	0	0	0	0
RL2460	0.0.2	2598212	0.694	318	1	0	0	0	1
RL2461	6.0.0	2599156	0.696	235	1	0	0	0	1
RL2462	1.4.2	2599975	0.711	259	1	1	0	0	1
RL2463	0.0.2	2601053	0.608	174	1	0	1	1	0
RL2463A	7.2.1	2601770	0.606	219	1	0	0	0	0
RL2463B	4.1.1	2602753	0.608	420	1	0	1	1	0
RL2467	0.0.2	2604012	0.736	144	1	0	0	0	0
RL2469	7.2.1	2604522	0.691	223	1	0	0	0	0
RL2470	1.5.0	2605450	0.756	208	5	1	1	1	1
RL2471	0.0.2	2606429	0.745	272	5	1	1	1	1
RL2472	7.0.0	2607252	0.801	260	2	1	1	1	1
RL2473	2.2.1	2608039	0.832	516	2	1	1	1	1
RL2474	4.1.1	2609821	0.805	262	1	0	0	0	1
RL2475	2.2.3	2610652	0.814	341	5	1	1	1	1
RL2476	3.3.18	2611686	0.786	226	5	1	1	1	1
RL2477	4.1.2	2612497	0.797	397	2	1	1	1	1
RL2478	4.1.3	2613762	0.766	368	5	1	1	1	1
RL2479	0.0.0	2615225	0.658	82	1	0	0	0	0
RL2480	0.0.2	2615577	0.687	108	1	0	0	0	1
RL2481	4.1.1	2616115	0.618	391	1	1	0	0	0
RL2482	0.0.1	2617727	0.62	104	1	0	0	0	0
RL2483	0.0.1	2618551	0.723	241	1	0	1	1	0
RL2485	4.1.1	2619624	0.802	474	1	0	1	1	1
RL2486	6.3.6	2621189	0.797	298	1	0	1	1	0
RL2487	1.5.0	2622149	0.735	85	1	0	0	1	0
RL2488	0.0.2	2622476	0.78	275	1	0	0	0	0
RL2489	0.0.2	2623442	0.755	290	1	0	0	0	1
RL2489A	0.0.2	2625724	0.75	84	1	0	0	0	1
RL2491	0.0.2	2626099	0.714	93	1	1	0	1	0
RL2492	2.2.10	2626597	0.808	630	5	1	1	1	1
RL2493	3.1.19	2628498	0.779	338	2	1	1	1	1
RL2494	3.1.19	2629524	0.824	270	2	1	1	1	1
RL2495	3.2.9	2630338	0.726	165	5	1	1	1	1
RL2496	3.2.9	2630832	0.782	406	2	1	1	1	1
RL2497	0.0.2	2632072	0.769	219	1	0	1	0	0
RL2498	3.5.3	2633259	0.65	124	1	0	0	1	0
RL2499	1.4.2	2633977	0.662	157	1	0	1	1	1
RL2500	1.4.2	2634463	0.697	748	1	0	1	1	1
RL2501	6.3.6	2636957	0.661	297	1	0	1	0	0
RL2502	3.3.15	2637956	0.654	390	1	0	1	0	1
RL2503	3.3.15	2639165	0.675	281	1	0	0	0	0
RL2504	3.3.15	2640033	0.669	142	1	0	0	0	1
RL2505	1.6.1	2640533	0.812	651	3	1	1	1	1
RL2506	3.3.15	2642588	0.806	583	1	0	0	0	1
RL2507	0.0.2	2644450	0.728	172	1	0	0	0	1
RL2508	3.5.8	2645121	0.714	401	1	1	1	0	1
RL2509	3.5.8	2646348	0.739	362	1	1	1	0	1
RL2510	0.0.2	2647478	0.757	156	1	0	0	0	0
RL2511	3.7.2	2648022	0.792	542	5	1	1	1	1
RL2512	4.1.1	2649794	0.718	173	2	1	1	1	1
RL2513	3.6.0	2650447	0.761	256	5	1	1	1	1
RL2514	0.0.2	2651414	0.778	299	5	1	1	1	0
RL2515	2.2.3	2652527	0.827	700	2	1	1	1	1
RL2516	6.3.6	2654741	0.652	304	1	0	0	0	0
RL2517	0.0.2	2655770	0.743	178	1	0	0	0	0
RL2518	3.5.1	2656316	0.65	336	1	0	0	0	0
RL2519	0.0.2	2657851	0.777	403	1	1	0	0	0
RL2520	4.1.1	2659179	0.854	405	2	1	1	1	1
RL2521	3.2.0	2660419	0.784	152	5	1	1	1	0
RL2522	0.0.2	2661004	0.704	139	5	1	1	1	0
RL2523	2.2.3	2661773	0.606	102	1	1	0	1	0
RL2524	0.0.2	2662217	0.777	380	1	1	0	1	1
RL2525	0.0.2	2663468	0.826	203	2	1	1	1	1
RL2526	3.3.15	2664079	0.789	194	5	1	1	1	1
RL2527	0.0.2	2664774	0.806	366	5	1	1	1	1
RL2528	2.2.1	2666113	0.832	661	3	1	1	1	1
RL2529	0.0.2	2668224	0.789	192	1	0	1	1	0
RL2530	3.3.22	2669167	0.736	148	5	1	1	1	1
RL2531	3.2.5	2669920	0.776	204	5	1	1	1	1
RL2532	3.1.10	2670560	0.771	150	5	1	1	1	1
RL2533	7.0.0	2671130	0.795	320	5	1	1	1	1
RL2534	0.0.2	2672164	0.819	144	5	1	1	1	1
RL2535	4.1.1	2672692	0.799	263	5	1	1	1	1
RL2536	0.0.1	2673745	0.711	214	4	1	1	1	1
RL2537	0.0.1	2674514	0.781	203	1	0	1	1	1
RL2538	2.2.10	2675498	0.669	324	1	0	0	0	1
RL2539	0.0.1	2676848	0.782	201	1	1	1	1	1
RL2540	4.1.1	2677696	0.741	248	1	0	1	1	1
RL2541	4.1.2	2678577	0.781	523	5	1	1	1	1
RL2542	0.0.2	2680262	0.67	91	1	1	0	1	0
RL2543	0.0.2	2680630	0.781	145	5	1	1	1	1
RL2544	3.3.4	2681129	0.836	467	5	1	1	1	0
RL2545	0.0.1	2682883	0.705	145	1	0	1	1	0
RL2546	3.3.15	2683325	0.612	399	1	0	1	1	1
RL2547	3.3.9	2684686	0.761	149	1	0	0	1	0
RL2548	4.1.1	2685381	0.803	254	5	1	1	1	1
RL2549	4.1.1	2686145	0.779	329	3	1	1	1	0
RL2550	6.3.12	2687162	0.852	130	5	1	1	1	0
RL2551	1.5.2	2687619	0.851	471	5	1	1	1	1
RL2552	2.2.10	2689274	0.79	164	1	1	0	1	1
RL2553	0.0.1	2689853	0.7	172	1	0	0	1	0
RL2554	0.0.0	2690690	0.795	121	1	0	0	0	0
RL2555	3.2.1	2691153	0.727	228	5	1	1	1	1
RL2556	4.1.1	2692234	0.768	327	1	1	0	0	0
RL2557	0.0.1	2693282	0.74	234	1	0	1	0	0
RL2558	3.4.4	2694062	0.778	673	3	1	1	1	1
RL2559	7.0.0	2696246	0.705	176	1	0	0	0	0
RL2560	0.0.1	2696787	0.787	155	5	1	1	1	1
RL2561	1.5.0	2697423	0.74	104	1	0	1	1	1
RL2562	4.1.1	2697782	0.782	130	1	1	1	0	0
RL2563	3.4.4	2698314	0.813	510	3	1	1	1	1
RL2564	0.0.2	2699950	0.82	153	1	1	0	0	0
RL2565	7.0.0	2700479	0.803	261	1	1	0	1	1
RL2566	3.3.15	2701274	0.752	217	1	1	0	1	0
RL2567	2.2.11	2701924	0.784	330	2	1	1	1	1
RL2568	4.1.1	2703011	0.798	125	4	1	1	1	1
RL2569	0.0.1	2703508	0.791	88	1	1	0	0	0
RL2570	0.0.1	2703857	0.792	334	1	1	1	1	1
RL2571	0.0.2	2704935	0.779	126	1	1	0	0	0
RL2572	3.4.2	2705719	0.776	378	2	1	1	1	1
RL2573	3.4.2	2707241	0.839	954	5	1	1	1	1			
RL2574	4.1.4	2710395	0.789	321	4	1	1	1	0			
RL2575	0.0.2	2711523	0.737	101	1	0	0	0	0			
RL2576	3.3.22	2711891	0.766	130	5	1	1	1	0			
RL2577	0.0.1	2712377	0.776	126	4	1	1	1	1			
RL2578	3.5.3	2712770	0.788	413	2	1	1	1	1			
RL2579	3.3.22	2714024	0.8	442	5	1	1	1	1			
RL2580	1.5.0	2715324	0.848	251	5	1	1	1	1	a	o(a)	unclass
RL2581	0.0.0	2716163	0.61	81	1	0	0	0	0			
RL2582	3.3.22	2716410	0.817	489	5	1	1	1	1			
RL2583	3.3.22	2718024	0.763	388	2	1	1	1	1			
RL2584	0.0.2	2719405	0.814	225	5	1	1	1	1			
RL2585	3.3.22	2720226	0.758	391	1	0	0	0	0			
RL2586	7.0.0	2721401	0.747	175	1	0	0	0	0			
RL2587	0.0.2	2721925	0.741	372	5	1	1	1	1			
RL2588	2.2.1	2723170	0.821	418	2	1	1	1	1			
RL2589	0.0.0	2724490	0.653	101	1	0	0	0	0			
RL2590	4.1.1	2725048	0.825	1147	1	0	1	1	1			
RL2591	7.0.0	2728569	0.801	157	5	1	1	1	1			
RL2592	0.0.2	2729039	0.787	275	1	1	0	1	0			
RL2593	4.1.1	2729971	0.793	440	5	1	1	1	1			
RL2594	2.2.3	2731432	0.758	521	5	1	1	1	1			
RL2595	3.3.18	2733005	0.684	140	1	1	0	1	1			
RL2596	7.0.0	2733431	0.729	105	1	0	1	1	1			
RL2597	1.5.0	2734469	0.791	360	2	1	1	1	0	s	o(s)	HAAT
RL2598	3.3.9	2735612	0.772	225	1	1	1	1	1			
RL2599	0.0.1	2736286	0.782	241	1	0	1	1	0			
RL2600	4.1.1	2737014	0.728	171	5	1	1	1	0			
RL2601	3.7.1	2737648	0.816	435	4	1	1	1	1			
RL2602	4.1.1	2739495	0.711	179	4	1	1	1	0			
RL2603	4.1.1	2740194	0.818	268	1	1	1	1	1			
RL2604	0.0.2	2741173	0.789	184	5	1	1	1	0			
RL2605	6.0.0	2741824	0.815	765	1	0	1	1	0
RL2606	3.7.1	2744393	0.782	254	2	1	1	1	1
RL2607	2.2.11	2745460	0.602	184	1	1	0	0	0
RL2608	3.7.1	2746011	0.78	223	3	1	1	1	1
RL2609	0.0.2	2746727	0.798	131	5	1	1	1	0
RL2610	6.3.3	2747587	0.8	472	5	1	1	1	0
RL2611	0.0.0	2749192	0.559	129	1	0	0	0	0
RL2612	3.7.1	2749632	0.797	744	3	1	1	1	1
RL2613	4.1.1	2752157	0.73	391	1	1	0	0	0
RL2614	0.0.2	2753775	0.742	274	1	0	0	0	1
RL2615	3.5.3	2754744	0.804	111	2	1	1	1	1
RL2616	1.5.0	2755175	0.865	415	2	1	1	1	1
RL2617	1.5.0	2756458	0.83	426	1	0	0	1	0
RL2618	0.0.1	2757816	0.576	288	1	1	1	0	0
RL2619	7.0.0	2758757	0.633	157	1	0	0	0	1
RL2620	3.6.1	2759257	0.792	274	1	1	0	1	0
RL2621	3.6.1	2760122	0.732	275	1	1	1	0	0
RL2622	0.0.2	2760997	0.765	289	5	1	1	1	0
RL2623	3.4.2	2761927	0.815	309	5	1	1	1	1
RL2624	4.2.2	2762959	0.79	205	5	1	1	1	1
RL2625	0.0.2	2763801	0.786	504	5	1	1	1	1
RL2626	4.1.1	2765525	0.743	415	1	0	0	0	0
RL2627	4.1.3	2766797	0.771	267	5	1	1	1	1
RL2628	2.2.11	2767581	0.795	276	2	1	1	1	1
RL2629	4.1.1	2768416	0.791	679	1	1	0	1	0
RL2630	0.0.2	2770551	0.751	175	1	1	0	0	0
RL2631	3.5.8	2771264	0.862	403	2	1	1	1	1
RL2632	3.3.15	2772547	0.755	148	1	0	1	1	1
RL2633	1.6.1	2773071	0.8	208	1	1	1	0	1
RL2634	6.3.2	2773760	0.739	283	1	0	0	0	0
RL2635	1.5.0	2774758	0.745	203	1	0	1	1	1
RL2636	2.2.1	2775467	0.804	884	5	1	1	1	1
RL2637	2.2.3	2778275	0.768	364	2	1	1	1	1
RL2638	3.4.3	2779596	0.795	314	5	1	1	1	0
RL2639	3.3.22	2780601	0.805	317	5	1	1	1	0
RL2640	6.1.1	2781819	0.838	867	5	1	1	1	1
RL2641	0.0.2	2784719	0.757	352	5	1	1	1	0
RL2642	0.0.2	2786069	0.682	251	1	1	1	0	0
RL2643	1.6.1	2786891	0.669	139	5	1	1	1	1
RL2644	0.0.2	2787584	0.772	164	2	1	1	1	1
RL2645	0.0.2	2788155	0.82	491	5	1	1	1	1
RL2646	4.1.1	2789627	0.801	359	5	1	1	1	1
RL2647	0.0.2	2790917	0.807	183	5	1	1	1	0
RL2648	3.2.5	2791541	0.798	172	5	1	1	1	1
RL2649	3.2.5	2792052	0.875	121	5	1	1	1	1
RL2650	3.2.5	2792414	0.743	289	5	1	1	1	1
RL2651	0.0.2	2793394	0.746	204	5	1	1	1	0
RL2652	3.5.3	2794326	0.8	106	5	1	1	1	1
RL2653	6.0.0	2794908	0.717	123	1	1	0	1	1			
RL2654	4.1.1	2795751	0.806	2375	2	1	1	1	1			
RL2655	0.0.0	2803113	0.621	177	1	0	0	0	0			
RL2656	4.1.2	2803784	0.782	291	1	0	0	0	0			
RL2657	6.0.0	2804774	0.711	417	3	1	1	1	0			
RL2658	0.0.2	2806175	0.838	203	2	1	1	1	0			
RL2659	1.5.0	2806811	0.8	456	5	1	1	1	1	s	c(saii)	unclass
RL2660	1.5.0	2808191	0.825	281	5	1	1	1	1	a	c(saii)	unclass
RL2661	1.5.0	2809038	0.808	389	5	1	1	1	1	i	c(saii)	unclass
RL2662	3.3.15	2810304	0.797	327	4	1	1	1	1			
RL2663	1.5.0	2811242	0.816	406	1	0	1	1	1	i	c(saii)	unclass
RL2664	4.1.5	2812614	0.819	269	5	1	1	1	1			
RL2665	0.0.2	2813734	0.76	249	1	0	0	0	0			
RL2666	1.5.0	2814552	0.819	1050	1	1	0	1	1			
RL2667	1.5.0	2817710	0.759	405	1	1	0	1	1			
RL2667A	6.3.8	2819117	0.761	186	1	1	0	0	1			
RL2668	3.3.15	2819741	0.788	479	1	0	1	1	0
RL2669	6.3.6	2821376	0.743	295	1	0	0	0	0
RL2670	3.3.15	2822364	0.748	206	1	0	0	0	0
RL2671	3.5.8	2823139	0.817	770	5	1	1	1	1
RL2672	2.1.2	2825626	0.681	177	1	1	0	0	0
RL2673	0.0.1	2826406	0.783	365	5	1	1	1	1
RL2674	3.2.1	2827516	0.707	248	1	1	1	0	1
RL2675	5.1.2	2828474	0.611	667	1	0	1	0	0
RL2676	0.0.0	2830489	0.591	286	1	0	0	0	0
RL2677	0.0.0	2831574	0.509	174	1	0	0	0	0
RL2678	0.0.0	2832335	0.52	79	1	0	0	0	0
RL2679	5.1.4	2832990	0.765	398	1	0	1	0	0
RL2680	5.1.2	2834193	0.763	292	1	0	0	0	0
RL2681	3.3.15	2835269	0.762	212	3	1	1	1	1
RL2682	4.1.1	2836358	0.825	467	1	0	0	0	1
RL2683	1.1.1	2838043	0.715	620	1	0	0	0	0
RL2684	0.0.2	2839964	0.805	193	1	0	0	0	0			
RL2685	0.0.0	2840723	0.515	206	1	0	0	0	0			
RL2686	3.1.19	2841686	0.79	353	1	0	1	0	1			
RL2687	1.5.3	2842747	0.806	275	1	1	0	1	0			
RL2688	3.2.11	2843637	0.814	559	5	1	1	1	1			
RL2689	4.1.1	2845507	0.881	176	1	1	1	1	0			
RL2690	0.0.1	2846037	0.742	133	1	1	1	1	0			
RL2691	1.5.0	2846841	0.829	575	1	1	0	0	0	ia	c(ia)	export
RL2692	3.1.19	2848794	0.827	457	5	1	1	1	1			
RL2693	0.0.2	2850385	0.801	427	1	0	0	0	1			
RL2694	1.6.1	2851823	0.822	461	3	1	1	1	1			
RL2695	0.0.0	2853392	0.721	91	1	0	0	0	0			
RL2696	3.3.15	2853728	0.7	94	1	0	1	1	1			
RL2697	0.0.2	2854110	0.81	187	1	0	1	1	1			
RL2698	3.3.9	2854689	0.736	232	5	1	1	1	1			
RL2699	3.3.21	2855610	0.814	238	5	1	1	1	1			
RL2700	0.0.1	2856632	0.82	637	5	1	1	1	1			
RL2701	3.5.8	2858965	0.813	463	5	1	1	1	1			
RL2702	1.6.1	2860495	0.681	277	1	0	0	0	0			
RL2703	3.5.8	2861523	0.822	535	1	0	1	0	1			
RL2704	4.1.1	2863159	0.807	83	1	0	0	0	0			
RL2705	6.0.0	2863710	0.803	355	1	1	1	0	1			
RL2706	0.0.2	2865027	0.78	203	5	1	1	1	1			
RL2707	0.0.1	2865676	0.727	326	1	0	1	1	0			
RL2708	6.3.7	2866701	0.766	155	1	0	1	1	0			
RL2709	4.1.1	2867175	0.832	396	1	1	0	1	1			
RL2710	0.0.1	2868428	0.871	125	5	1	1	1	0			
RL2711	3.2.9	2868997	0.825	328	5	1	1	1	1			
RL2712	3.2.8	2870263	0.774	258	1	1	0	1	0			
RL2713	1.5.2	2871161	0.799	378	1	1	0	1	0			
RL2714	1.5.2	2872304	0.832	356	1	1	0	1	0	i	p(ia)	FeCT
RL2715	1.5.2	2873368	0.884	250	1	1	0	1	0	a	p(ia)	FeCT
RL2716	6.3.10	2874146	0.676	316	1	1	0	0	0			
RL2717	3.3.8	2875118	0.648	488	1	1	0	0	0			
RL2718	3.3.15	2876653	0.678	318	2	1	1	1	1			
RL2719	3.5.3	2877609	0.678	269	2	1	1	1	1			
RL2720	1.5.3	2878624	0.696	325	1	1	1	0	0	i	c(isaa)	CUT2
RL2721	1.5.3	2879719	0.754	309	1	1	1	0	1	s	c(isaa)	CUT2
RL2722	1.5.3	2880662	0.727	497	1	1	0	0	0	aa	c(isaa)	CUT2 N/C
RL2723	3.3.15	2882178	0.734	262	1	1	1	0	0			
RL2724	7.2.1	2882944	0.671	81	1	0	0	0	0			
RL2725	3.3.15	2883244	0.847	260	1	1	0	1	0			
RL2726	3.2.13	2884497	0.765	211	1	1	0	0	0			
RL2727	3.3.15	2885220	0.805	255	5	1	1	1	0			
RL2728	4.1.1	2886314	0.827	302	5	1	1	1	1			
RL2729	3.2.9	2887232	0.781	209	5	1	1	1	1			
RL2730	3.2.9	2887858	0.811	173	5	1	1	1	1			
RL2731	6.1.1	2888314	0.705	720	1	1	0	0	1			
RL2732	3.3.15	2890451	0.711	503	1	1	1	1	1
RL2733	6.3.6	2892108	0.747	297	1	0	0	1	1
RL2734	0.0.2	2893121	0.76	131	1	1	0	0	1
RL2735	3.3.15	2893531	0.752	329	1	0	0	0	1
RL2736	3.4.2	2894616	0.694	211	1	0	0	0	0
RL2737	1.6.1	2895499	0.743	138	1	0	1	1	1
RL2738	6.1.1	2896106	0.764	434	1	0	1	1	0
RL2739	6.1.2	2897425	0.768	246	1	0	1	1	0
RL2740	3.3.15	2898292	0.731	349	1	1	0	1	1
RL2741	2.2.9	2899491	0.748	657	1	0	0	1	1
RL2742	0.0.2	2901519	0.758	252	1	0	1	0	1
RL2743	6.0.0	2902676	0.578	240	5	1	1	1	0
RL2744	3.3.17	2903694	0.771	302	4	1	1	1	0
RL2745	3.3.15	2904608	0.716	795	4	1	1	1	0
RL2746	1.5.3	2907143	0.731	151	5	1	1	1	0
RL2747	3.4.3	2907611	0.697	310	1	1	1	0	0
RL2748	1.5.0	2908540	0.788	291	1	0	0	0	0	i	c(iisa)	CUT1
RL2749	1.5.0	2909412	0.774	342	1	0	1	0	0	i	c(iisa)	CUT1
RL2750	1.5.0	2910485	0.731	484	1	0	1	0	0	s	c(iisa)	CUT1
RL2751	1.5.0	2912160	0.629	362	1	0	0	0	0	a	c(iisa)	CUT1
RL2752	4.1.3	2913531	0.783	729	2	1	1	1	1			
RL2753	1.5.0	2916048	0.835	257	2	1	1	1	0	s	p(sii)	PAAT
RL2754	1.5.0	2916935	0.798	268	2	1	1	1	0	i	p(sii)	PAAT
RL2755	1.5.0	2917738	0.804	276	2	1	1	1	0	i	p(sii)	PAAT
RL2756	3.1.15	2918790	0.744	88	5	1	1	1	1			
RL2757	4.1.1	2919120	0.801	241	1	0	1	1	1			
RL2758	0.0.2	2919927	0.762	282	1	1	0	1	0			
RL2759	1.6.1	2920903	0.768	228	1	0	1	1	0			
RL2760	6.3.13	2921586	0.785	113	1	1	1	0	0			
RL2761	0.0.1	2921924	0.73	158	1	0	1	1	1			
RL2762	0.0.2	2922482	0.705	155	3	1	1	1	1			
RL2763	0.0.1	2922996	0.745	156	1	0	1	1	0			
RL2764	4.1.1	2923478	0.74	80	1	0	0	1	1			
RL2765	0.0.1	2923757	0.772	136	1	0	1	1	1			
RL2766	6.3.13	2924164	0.706	107	1	0	1	1	1			
RL2767	1.5.3	2924736	0.792	275	1	1	1	1	1	a	c(ais)	NitT
RL2768	1.5.3	2925573	0.805	253	1	1	1	1	1	i	c(ais)	NitT
RL2769	1.4.2	2926488	0.836	396	1	1	1	0	1			
RL2770	1.5.3	2928043	0.759	321	1	1	1	1	1	s	c(ais)	NitT
RL2771	0.0.1	2929188	0.721	144	1	0	1	0	0			
RL2772	3.3.15	2929718	0.769	289	1	0	1	1	1			
RL2773	0.0.1	2930584	0.756	227	1	0	1	1	0			
RL2774	6.3.6	2931298	0.744	298	1	0	0	1	0			
RL2775	4.1.3	2932642	0.667	340	1	0	0	1	0			
RL2776	6.3.1	2934384	0.721	162	5	1	1	1	1			
RL2777	0.0.2	2934942	0.74	210	5	1	1	1	0			
RL2778	4.1.4	2935579	0.781	185	2	1	1	1	0			
RL2779	6.1.1	2936240	0.824	511	2	1	1	1	1			
RL2780	2.2.7	2937780	0.78	127	1	1	0	1	0			
RL2781	3.2.3	2938303	0.774	338	5	1	1	1	1			
RL2781A	3.2.3	2939473	0.802	260	5	1	1	1	1			
RL2782	4.1.1	2940489	0.817	233	2	1	1	1	0			
RL2783	4.1.1	2941456	0.835	145	1	0	0	0	0			
RL2784	6.3.6	2942022	0.744	307	1	0	1	0	0			
RL2785	3.3.15	2942911	0.718	245	1	0	1	0	0			
RL2786	1.5.0	2943762	0.857	253	5	1	1	1	1	i	c(ia)	export
RL2787	1.5.0	2944520	0.8	308	2	1	1	1	1	a	c(ia)	export
RL2788	4.1.4	2945905	0.793	537	1	0	0	1	0			
RL2789	7.0.0	2947616	0.813	343	4	1	1	1	0			
RL2790	7.0.0	2948801	0.824	377	2	1	1	1	0			
RL2791	0.0.2	2949944	0.793	253	5	1	1	1	1			
RL2792	4.1.4	2950743	0.799	820	1	1	0	1	0			
RL2793	1.5.0	2953330	0.843	363	5	1	1	1	0	a	c(aiis)	CUT1
RL2794	1.5.0	2954426	0.832	314	3	1	1	1	0	i	c(aiis)	CUT1
RL2795	1.5.0	2955363	0.774	301	5	1	1	1	0	i	c(aiis)	CUT1
RL2796	1.5.0	2956446	0.792	411	4	1	1	1	0	s	c(aiis)	CUT1
RL2797	6.3.5	2958133	0.847	347	5	1	1	1	0			
RL2798	2.2.1	2959239	0.741	838	1	0	0	0	0			
RL2799	6.3.6	2962142	0.776	302	1	1	0	0	0			
RL2800	0.0.1	2963193	0.77	214	1	0	1	0	0			
RL2801	4.1.4	2963872	0.756	358	1	0	1	0	1			
RL2802	0.0.2	2964964	0.734	181	1	1	1	0	1			
RL2803	0.0.2	2965522	0.77	241	1	0	0	0	1			
RL2804	7.0.0	2966305	0.646	169	1	1	1	0	0			
RL2805	7.0.0	2966871	0.69	164	5	1	1	1	0			
RL2806	3.3.15	2967379	0.717	252	1	0	0	0	0			
RL2807	3.5.6	2968222	0.826	483	3	1	1	1	0			
RL2808	6.0.0	2969882	0.779	263	1	0	1	1	0			
RL2809	0.0.1	2970744	0.754	132	1	1	0	1	0			
RL2810	7.0.0	2971143	0.726	120	5	1	1	1	0			
RL2811	0.0.1	2971594	0.723	286	1	1	0	0	0
RL2812	4.1.5	2972567	0.802	311	5	1	1	1	1
RL2813	3.3.15	2973507	0.827	342	4	1	1	1	0
RL2814	3.2.1	2974592	0.775	428	2	1	1	1	1
RL2815	3.2.1	2975891	0.789	401	5	1	1	1	1
RL2816	3.2.1	2977093	0.775	160	1	1	0	1	1
RL2817	3.2.1	2977780	0.718	105	5	1	1	1	1
RL2818	6.0.0	2978475	0.809	240	1	1	1	0	1
RL2819	0.0.0	2979207	0.529	173	1	0	0	0	0
RL2820	0.0.0	2979825	0.773	80	1	0	0	0	0
RL2821	3.2.3	2980119	0.806	326	4	1	1	1	1
RL2822	3.2.3	2981096	0.712	360	4	1	1	1	1
RL2823	3.2.3	2982175	0.749	435	4	1	1	1	1
RL2824	3.2.3	2983479	0.827	279	4	1	1	1	0
RL2825	3.3.17	2984642	0.772	317	1	1	0	1	0
RL2826	3.2.3	2985666	0.741	172	1	0	0	1	0
RL2827	0.0.2	2986496	0.71	137	1	1	1	0	1			
RL2828	6.0.0	2986909	0.73	264	5	1	1	1	1			
RL2829	3.2.3	2987712	0.809	216	4	1	1	1	1			
RL2830	3.2.3	2988359	0.774	1388	4	1	1	1	1			
RL2831	3.2.3	2992530	0.798	349	4	1	1	1	1			
RL2832	3.2.3	2993584	0.727	171	5	1	1	1	1			
RL2833	1.5.0	2994938	0.849	596	1	1	1	0	1			
RL2834	3.3.15	2996753	0.684	415	1	0	0	0	0			
RL2835	3.3.7	2998142	0.777	256	1	1	0	1	0			
RL2836	3.2.3	2999036	0.782	488	4	1	1	1	1			
RL2837	1.5.0	3001143	0.801	333	1	1	0	1	0			
RL2838	0.0.2	3002165	0.757	120	1	0	0	0	0			
RL2839	6.3.6	3002929	0.799	313	2	1	1	1	0			
RL2840	1.5.0	3004280	0.801	241	1	0	1	0	1	a	c(aaiis)	HAAT
RL2841	1.5.0	3005008	0.765	248	1	0	1	0	1	a	c(aaiis)	HAAT
RL2842	1.5.0	3005751	0.771	337	1	0	0	0	1	i	c(aaiis)	HAAT
RL2843	1.5.0	3006761	0.765	294	1	0	0	0	1	i	c(aaiis)	HAAT
RL2844	1.5.0	3007695	0.803	382	1	0	0	0	1	s	c(aaiis)	HAAT
RL2845	3.1.15	3008978	0.772	280	1	0	0	0	0			
RL2846	3.3.15	3009912	0.789	630	1	1	0	1	1			
RL2847	3.1.15	3011801	0.773	300	1	0	0	0	0			
RL2848	6.3.6	3012848	0.787	309	1	0	0	1	1			
RL2849	3.4.3	3014120	0.737	276	1	0	0	0	1			
RL2850	0.0.1	3015041	0.775	355	4	1	1	1	1			
RL2851	3.3.15	3016101	0.767	223	1	0	0	1	1			
RL2852	1.4.2	3016775	0.783	320	1	0	0	0	1			
RL2853	0.0.1	3017771	0.793	244	1	0	0	1	1			
RL2854	3.3.15	3018897	0.699	293	1	0	0	1	1			
RL2855	6.3.6	3019775	0.804	404	1	0	0	0	0			
RL2856	1.5.3	3021006	0.737	202	1	1	0	0	0			
RL2857	6.3.6	3021712	0.725	297	1	1	0	0	0			
RL2858	0.0.2	3022657	0.612	117	1	0	0	0	0			
RL2859	2.2.3	3023126	0.69	160	5	1	1	1	1
RL2860	0.0.1	3023874	0.707	61	1	0	1	0	0
RL2861	0.0.2	3024423	0.704	77	1	0	1	0	1
RL2862	0.0.1	3024738	0.699	318	1	0	0	1	1
RL2863	0.0.1	3025715	0.762	468	1	0	0	1	1
RL2864	0.0.0	3027219	0.531	84	1	0	0	0	0
RL2865	0.0.1	3027569	0.628	154	1	0	0	1	1
RL2866	1.5.4	3028232	0.721	572	1	1	1	0	1
RL2867	0.0.1	3029957	0.733	281	1	0	0	1	1
RL2868	0.0.2	3031421	0.651	175	1	0	0	0	0
RL2869	0.0.0	3032023	0.728	84	1	0	0	0	0
RL2870	4.1.1	3032306	0.814	342	1	0	0	0	0
RL2871	4.1.1	3033324	0.736	368	1	1	0	0	0
RL2872	0.0.1	3034582	0.699	85	1	0	0	0	0
RL2873	3.3.15	3034982	0.694	606	1	0	0	1	0
RL2874	0.0.1	3036946	0.752	471	1	0	0	1	0
RL2875	1.5.0	3038410	0.772	718	1	0	1	1	1
RL2876	4.1.1	3040615	0.756	133	1	0	0	0	0
RL2877	1.5.0	3041126	0.719	215	1	0	0	0	0
RL2878	0.0.2	3042073	0.754	76	1	0	1	0	0
RL2879	6.3.2	3042598	0.814	339	5	1	1	1	0
RL2880	6.1.2	3043784	0.781	443	1	1	1	0	0
RL2881	6.1.2	3045302	0.796	262	1	1	0	1	0
RL2882	0.0.0	3046477	0.808	327	1	0	0	0	0
RL2883	0.0.0	3047570	0.655	283	1	0	0	0	0
RL2884	1.4.2	3048487	0.757	176	1	0	1	0	1
RL2885	7.0.0	3049017	0.717	147	1	0	0	0	0
RL2886	1.6.2	3049457	0.741	235	1	0	1	1	0
RL2887	1.4.2	3050161	0.761	142	2	1	1	1	1
RL2888	1.4.2	3050564	0.705	241	1	1	0	1	0
RL2889	1.5.0	3051286	0.766	410	2	1	1	1	0
RL2890	0.0.0	3052544	0.687	121	1	0	0	0	0
RL2891	1.5.2	3052922	0.812	844	2	1	1	1	1			
RL2892	0.0.1	3055549	0.751	183	1	1	1	1	1			
RL2893	6.1.1	3056220	0.819	354	1	1	1	0	1			
RL2894	1.5.0	3057564	0.838	481	1	0	1	1	0			
RL2895	1.5.0	3059580	0.833	441	1	0	1	0	1	s	c(siiaa)	CUT1
RL2896	1.5.0	3061029	0.843	322	1	0	1	0	1	i	c(siiaa)	CUT1
RL2897	1.5.0	3061994	0.856	317	1	0	1	0	1	i	c(siiaa)	CUT1
RL2898	1.5.0	3063160	0.847	365	1	0	1	0	1	a	c(siiaa)	CUT1
RL2899	1.5.0	3064250	0.807	335	1	0	1	0	1	a	c(siiaa)	CUT1
RL2900	3.3.8	3065311	0.777	546	1	1	1	0	0			
RL2901	3.3.8	3066998	0.789	206	1	0	1	0	1			
RL2902	3.3.8	3067615	0.8	132	1	0	1	0	1			
RL2903	1.5.3	3068013	0.748	118	1	0	1	0	1			
RL2904	1.5.3	3068353	0.797	534	1	0	1	0	1			
RL2905	0.0.1	3069959	0.77	137	1	0	1	0	1			
RL2906	3.3.8	3070431	0.796	330	1	0	1	0	1			
RL2907	0.0.2	3071437	0.759	242	1	1	1	0	0			
RL2908	3.3.15	3072162	0.705	319	1	1	1	0	0			
RL2909	3.3.17	3073211	0.744	206	1	0	1	0	0			
RL2910	6.3.8	3073922	0.741	223	1	0	0	1	0			
RL2911	7.0.0	3074825	0.809	440	1	0	0	0	0			
RL2912	0.0.2	3076190	0.771	260	1	0	0	0	1			
RL2913	6.3.3	3077314	0.76	239	1	0	0	0	1			
RL2914	0.0.0	3078042	0.635	131	1	0	0	0	0			
RL2915	3.3.15	3078558	0.742	239	1	0	0	0	0			
RL2916	1.5.2	3079429	0.706	256	1	1	0	1	0			
RL2917	3.4.2	3080392	0.658	403	1	0	0	0	0			
RL2918	0.0.2	3081605	0.689	409	1	0	0	0	0			
RL2919	1.5.0	3082858	0.746	220	1	0	0	0	0	i	c(iias)	PAAT
RL2920	1.5.0	3083517	0.751	219	1	0	0	0	0	i	c(iias)	PAAT
RL2921	1.5.0	3084184	0.724	250	1	0	0	0	0	a	c(iias)	PAAT
RL2922	1.5.0	3085120	0.76	292	1	0	0	0	0	s	c(iias)	PAAT
RL2923	6.3.2	3086209	0.706	334	1	0	0	0	0
RL2924	6.3.7	3087363	0.779	157	1	0	0	0	1
RL2925	2.2.3	3087881	0.648	138	1	0	0	0	0
RL2926	3.3.15	3088342	0.722	347	1	0	0	0	0
RL2927	1.6.1	3089503	0.773	131	1	0	0	0	1
RL2928	3.3.15	3090177	0.739	265	1	0	0	0	0
RL2929	0.0.0	3090995	0.705	150	1	0	0	0	0
RL2930	0.0.1	3091481	0.822	385	5	1	1	1	1
RL2931	1.1.1	3092946	0.815	605	1	1	0	1	1
RL2932	3.3.15	3095050	0.798	128	2	1	1	1	1
RL2933	4.1.1	3095456	0.832	195	4	1	1	1	0
RL2934	0.0.2	3096441	0.811	394	1	1	1	0	1
RL2935	0.0.2	3097741	0.842	503	1	1	1	0	1
RL2936	4.1.1	3099464	0.783	115	1	0	0	1	0
RL2937	4.1.1	3100078	0.647	285	1	0	0	0	0
RL2938	1.5.0	3101018	0.862	416	1	0	1	0	0
RL2939	7.0.0	3102686	0.771	269	1	0	1	1	1
RL2940	6.3.2	3103577	0.795	303	1	0	0	0	1
RL2941	3.3.15	3104579	0.781	245	1	0	0	0	1
RL2942	0.0.1	3105412	0.816	293	1	0	1	0	0
RL2943	6.3.6	3106411	0.778	299	1	0	1	0	0
RL2944	1.5.4	3107326	0.812	488	1	1	1	1	0
RL2945	0.0.1	3109064	0.691	83	1	0	0	0	0
RL2946	6.1.2	3109394	0.74	125	1	1	0	0	0
RL2947	0.0.2	3110148	0.818	586	1	0	1	1	0
RL2948	0.0.2	3112144	0.838	262	1	0	1	1	1
RL2949	0.0.2	3113192	0.674	198	1	1	1	1	0
RL2950	0.0.2	3113884	0.671	163	1	0	0	0	0
RL2951	3.3.15	3114398	0.721	739	1	0	0	0	0
RL2952	4.1.1	3116851	0.618	579	1	0	0	0	1
RL2953	3.3.15	3118823	0.808	258	1	0	0	1	0
RL2954	0.0.0	3119695	0.681	151	1	0	0	0	0
RL2955	0.0.2	3120189	0.734	113	1	0	0	0	0
RL2956	7.0.0	3120777	0.789	596	1	0	0	0	1
RL2957	2.2.3	3122747	0.851	1009	5	1	1	1	1
RL2958	0.0.0	3126453	0.571	116	1	0	0	0	0
RL2959	0.0.0	3127089	0.663	111	1	0	0	0	0
RL2960	3.3.15	3127494	0.793	128	1	1	0	0	1
RL2961	1.5.2	3128259	0.729	929	1	0	0	1	0
RL2962	0.0.2	3131137	0.745	103	1	0	0	0	0
RL2963	0.0.2	3131626	0.829	155	1	0	0	0	1
RL2964	1.6.1	3132861	0.794	70	1	0	1	1	0
RL2965	2.2.11	3133258	0.83	333	2	1	1	1	1
RL2966	1.6.1	3134300	0.803	318	1	0	1	0	1
RL2967	1.6.1	3135846	0.819	278	1	0	0	1	1
RL2968	0.0.1	3136831	0.684	58	1	0	0	0	0
RL2969	4.1.1	3137875	0.795	159	1	0	0	0	0
RL2971	0.0.2	3138707	0.796	299	1	1	0	0	0
RL2972	6.1.1	3139811	0.79	453	1	1	0	0	0			
RL2973	6.1.2	3141172	0.785	223	1	1	0	0	0			
RL2974	7.0.0	3142145	0.718	180	1	0	1	0	0			
RL2975	1.5.0	3142847	0.799	333	1	0	0	0	0	a	c(aii)	export
RL2976	1.5.0	3143845	0.813	266	1	0	0	0	0	i	c(aii)	export
RL2977	1.5.0	3144603	0.789	282	1	0	0	0	0	i	c(aii)	export
RL2978	6.0.0	3145476	0.753	182	1	0	1	1	0			
RL2979	3.2.13	3146085	0.719	213	5	1	1	1	0			
RL2980	6.3.8	3146911	0.763	214	1	0	1	0	1			
RL2981	3.3.15	3147641	0.777	217	1	0	1	0	1			
RL2982	6.3.8	3148367	0.779	194	1	1	1	0	1			
RL2983	3.3.15	3149119	0.829	343	1	0	0	0	1			
RL2984	0.0.2	3150303	0.688	291	1	0	0	0	1			
RL2985	4.1.1	3151199	0.758	311	1	0	0	0	0			
RL2986	6.3.1	3152334	0.72	155	1	0	1	0	0			
RL2987	3.1.2	3152923	0.785	403	1	0	0	0	1			
RL2989	0.0.2	3154691	0.627	127	1	0	0	0	0			
RL2990	3.2.8	3155285	0.739	304	1	0	0	0	0			
RL2991	0.0.2	3156237	0.702	258	3	1	1	1	0			
RL2992	0.0.2	3157272	0.646	201	1	0	0	0	0			
RL2993	1.6.1	3157922	0.762	213	1	0	0	0	1			
RL2994	4.1.1	3158652	0.781	626	1	0	0	0	0	ia	p(ia)	unclass
RL2995	0.0.1	3160756	0.73	133	1	0	1	1	0			
RL2996	0.0.1	3161240	0.651	158	1	1	0	1	0			
RL2997	3.3.13	3161952	0.556	209	1	1	0	0	0			
RL2998	7.0.0	3162815	0.744	334	1	1	0	0	0			
RL2999	7.0.0	3164043	0.74	129	1	0	0	0	0			
RL3000	0.0.1	3164623	0.797	71	1	0	0	1	0			
RL3001	4.1.1	3164901	0.615	104	1	0	0	0	0			
RL3002	3.1.13	3165267	0.763	256	1	0	1	0	0			
RL3003	3.1.16	3166056	0.719	308	1	0	0	0	0			
RL3004	3.3.15	3167076	0.72	168	1	1	0	1	0			
RL3005	0.0.0	3167719	0.709	110	1	0	0	0	0
RL3006	1.5.2	3168483	0.786	474	1	0	1	1	1
RL3007	0.0.2	3169942	0.716	120	1	0	1	0	0
RL3008	3.3.13	3170399	0.707	158	1	0	0	0	0
RL3009	7.0.0	3171026	0.81	261	1	0	0	0	0
RL3010	0.0.1	3171871	0.784	140	1	1	0	1	0
RL3011	4.1.1	3172796	0.745	390	1	0	0	0	0
RL3012	0.0.2	3174487	0.724	110	1	1	0	0	0
RL3013	2.2.1	3175008	0.683	421	1	0	0	0	0
RL3014	1.5.2	3176619	0.816	633	1	1	0	0	0
RL3015	1.5.2	3178608	0.806	527	1	1	0	0	0
RL3016	1.4.2	3180526	0.729	258	1	0	0	1	0
RL3017	1.5.2	3181406	0.799	258	1	0	1	0	1
RL3018	1.5.2	3182179	0.801	280	1	0	1	0	1
RL3019	0.0.2	3183108	0.882	89	1	0	0	0	0
RL3020	6.2.1	3183610	0.749	182	2	1	1	1	1
RL3021	4.1.1	3184155	0.783	214	1	1	1	0	1			
RL3022	3.3.22	3185196	0.653	124	1	0	0	0	0			
RL3023	2.1.3	3185640	0.765	497	1	0	0	0	0			
RL3024	2.1.3	3187597	0.771	495	1	0	0	0	0			
RL3025	0.0.2	3189263	0.686	72	1	0	0	0	0			
RL3026	4.1.1	3189605	0.792	318	1	0	1	0	0			
RL3027	4.1.1	3190715	0.828	400	1	0	0	0	0			
RL3028	4.1.1	3191922	0.831	379	1	0	0	0	0			
RL3029	1.5.0	3193058	0.811	232	1	0	0	0	0	a	o(a)	export
RL3030	1.5.0	3193753	0.713	410	1	0	0	0	0			
RL3031	6.3.2	3195155	0.798	357	1	1	0	0	1			
RL3032	1.5.5	3196478	0.714	352	1	0	0	0	0			
RL3033	0.0.2	3197904	0.653	124	1	0	0	0	0			
RL3034	3.7.1	3198307	0.819	193	1	0	0	1	0			
RL3035	7.2.1	3198881	0.614	207	1	0	0	0	1			
RL3036	3.4.1	3199917	0.732	662	1	0	1	0	0			
RL3037	0.0.0	3201982	0.667	57	1	0	0	0	0			
RL3038	4.1.1	3202152	0.746	483	1	0	1	0	0			
RL3039	6.3.2	3203722	0.734	345	1	1	1	1	1			
RL3040	1.5.0	3204820	0.679	254	1	0	0	0	1			
RL3041	4.1.1	3205591	0.826	120	1	0	1	1	1			
RL3042	3.5.1	3205979	0.814	239	1	0	1	1	1			
RL3043	3.5.1	3206710	0.761	239	1	0	1	1	1			
RL3044	3.5.1	3207426	0.823	592	1	0	1	1	1			
RL3045	3.5.1	3209251	0.815	272	1	0	1	1	1			
RL3046	3.5.3	3210235	0.714	129	1	1	1	1	1			
RL3047	1.5.0	3210885	0.799	214	1	0	0	1	0			
RL3048	0.0.2	3211644	0.764	313	1	1	0	0	0			
RL3049	0.0.2	3212809	0.645	163	1	0	0	0	0			
RL3050	1.5.0	3213446	0.85	254	3	1	1	1	0	a	c(ais)	FeCT
RL3051	1.5.0	3214207	0.836	343	1	1	0	1	0	i	c(ais)	FeCT
RL3052	1.5.0	3215244	0.806	338	3	1	1	1	0	s	c(ais)	FeCT
RL3053	0.0.2	3216894	0.728	85	1	0	0	0	0
RL3054	0.0.2	3217148	0.756	127	1	0	1	0	0
RL3055	7.0.0	3217565	0.769	428	1	1	0	0	0
RL3056	0.0.2	3219008	0.805	122	1	0	0	0	0
RL3057	6.3.2	3219442	0.811	331	1	0	0	0	0
RL3058	4.1.0	3220756	0.778	496	1	0	0	1	1
RL3059	0.0.1	3222990	0.735	176	1	0	0	0	0
RL3060	0.0.1	3223517	0.707	126	1	0	1	1	1
RL3061	0.0.2	3224058	0.716	87	1	0	0	0	0
RL3062	3.3.15	3224495	0.735	670	1	0	0	1	1
RL3063	0.0.1	3226616	0.786	178	1	1	0	1	0
RL3064	3.3.15	3227342	0.784	328	1	0	0	0	1
RL3065	0.0.2	3228532	0.664	137	1	1	0	0	0
RL3066	4.1.1	3229014	0.724	162	1	1	0	0	0
RL3067	6.1.2	3229646	0.842	222	1	1	0	0	0
RL3068	6.1.1	3230311	0.84	457	1	1	0	0	0
RL3069	4.1.1	3232123	0.613	206	1	0	0	0	0
RL3070	4.1.1	3232943	0.593	190	1	0	0	0	0
RL3071	1.7.1	3233697	0.762	339	1	0	1	1	0
RL3072	0.0.2	3234844	0.746	70	1	0	0	0	0
RL3073	0.0.0	3235315	0.764	285	1	0	0	0	0
RL3074	1.6.1	3236243	0.768	202	1	0	0	0	0
RL3075	0.0.2	3237075	0.806	198	1	0	1	0	1
RL3076	0.0.2	3237661	0.857	80	1	0	0	0	0
RL3077	4.1.2	3237991	0.771	296	1	0	1	0	1
RL3078	0.0.2	3238985	0.776	69	1	1	0	0	0
RL3079	4.1.1	3239478	0.769	141	1	0	0	0	0
RL3080	0.0.0	3240356	0.785	310	1	0	0	0	0
RL3081	0.0.2	3241328	0.746	147	1	0	1	0	1
RL3083	0.0.2	3242468	0.692	179	1	0	0	1	0
RL3084	6.3.8	3243128	0.782	222	1	1	1	0	1
RL3085	0.0.1	3244033	0.742	163	1	0	0	1	0
RL3086	2.2.0	3244702	0.76	128	1	0	0	0	1
RL3087	6.3.6	3245215	0.783	292	1	1	0	0	0
RL3088	6.0.0	3246317	0.627	551	1	0	1	1	0
RL3089	0.0.1	3248006	0.573	183	1	0	1	1	0
RL3090	3.3.15	3248554	0.62	390	1	0	1	1	0
RL3091	4.1.1	3249723	0.636	787	1	0	1	1	0
RL3092	0.0.1	3252090	0.542	186	1	0	1	1	0
RL3093	0.0.1	3252658	0.676	112	1	0	1	1	0
RL3094	6.3.1	3253106	0.735	160	1	1	1	1	0
RL3095	3.4.2	3253679	0.749	351	4	1	1	1	0
RL3096	7.2.1	3254745	0.747	308	1	0	0	0	0
RL3098	0.0.2	3255925	0.681	214	1	0	0	1	0
RL3099	0.0.0	3256581	0.625	101	1	0	0	0	0
RL3100	0.0.1	3256926	0.675	234	1	0	1	0	0
RL3101	4.1.1	3257664	0.647	190	1	0	0	0	0
RL3102	6.3.0	3258233	0.67	108	1	0	1	0	0
RL3103	0.0.2	3258706	0.636	326	1	1	0	0	0			
RL3104	3.3.15	3259846	0.671	361	1	0	0	1	0			
RL3105	3.3.15	3260958	0.638	328	1	0	1	1	1			
RL3106	6.3.6	3262056	0.669	303	1	0	0	1	0			
RL3107	3.4.3	3263223	0.795	710	1	0	0	1	0			
RL3108	1.5.0	3265370	0.832	381	1	0	0	1	0	a	c(aiis)	CUT1
RL3109	1.5.0	3266562	0.837	283	1	0	0	1	0	i	c(aiis)	CUT1
RL3110	1.5.0	3267413	0.852	294	1	0	0	1	0	i	c(aiis)	CUT1
RL3111	1.5.0	3268516	0.813	448	1	0	0	1	0	s	c(aiis)	CUT1
RL3112	6.0.0	3269980	0.832	405	1	0	0	1	0			
RL3112A	0.0.2	3271202	0.61	143	1	0	0	0	0			
RL3113	0.0.2	3271630	0.714	128	1	0	0	1	1			
RL3114	0.0.2	3272271	0.69	175	1	0	0	0	1			
RL3115	7.0.0	3272879	0.679	245	1	0	0	0	0			
RL3116	0.0.2	3273865	0.736	204	1	1	0	0	0			
RL3117	4.1.1	3274510	0.787	287	5	1	1	1	1			
RL3118	6.3.3	3275461	0.786	469	5	1	1	1	1			
RL3119	6.1.2	3277115	0.75	133	1	0	0	0	0			
RL3120	6.1.1	3277527	0.75	543	1	0	0	0	1			
RL3121	7.0.0	3279357	0.635	178	1	1	0	0	0			
RL3122	1.6.1	3280193	0.69	193	1	0	1	0	0			
RL3123	3.3.15	3280771	0.725	284	1	0	0	1	0			
RL3124	3.3.15	3281685	0.801	304	1	0	0	0	0			
RL3125	0.0.1	3282933	0.805	218	1	0	0	1	1			
RL3126	0.0.1	3283646	0.801	406	1	0	1	1	1			
RL3127	0.0.1	3284983	0.802	269	1	0	0	1	0			
RL3128	4.1.1	3285798	0.826	120	1	0	1	0	1			
RL3129	3.3.13	3286273	0.68	217	1	0	0	1	0			
RL3130	3.3.13	3287082	0.802	276	1	0	0	0	0			
RL3131	3.3.13	3287909	0.804	276	1	1	1	0	0			
RL3132	1.5.3	3288750	0.828	372	1	0	0	0	0	a	c(aiis)	CUT1
RL3133	1.5.3	3289871	0.818	305	1	0	0	0	0	i	c(aiis)	CUT1
RL3134	1.5.3	3290792	0.842	296	1	0	0	0	0	i	c(aiis)	CUT1
RL3135	1.5.3	3291760	0.819	436	1	0	0	0	0	s	c(aiis)	CUT1
RL3136	6.3.9	3293274	0.793	383	1	1	0	0	0			
RL3138	7.0.0	3294735	0.767	237	1	1	0	1	1			
RL3139	0.0.2	3295531	0.775	289	1	0	0	0	1			
RL3140	3.3.15	3296702	0.602	260	1	0	0	0	0			
RL3141	3.3.21	3297641	0.804	340	1	1	1	0	1			
RL3142	4.1.1	3298763	0.719	149	1	0	1	1	1			
RL3143	1.5.0	3299209	0.73	368	1	0	0	1	1			
RL3144	6.3.2	3300504	0.744	274	1	0	0	0	0			
RL3145	3.3.15	3301492	0.771	284	1	0	0	0	0			
RL3146	6.3.6	3302645	0.785	299	1	0	0	0	0			
RL3147	1.5.0	3303510	0.797	424	1	0	0	0	0			
RL3148	6.0.0	3304781	0.815	216	1	0	0	0	0			
RL3149	3.3.15	3306285	0.716	111	1	0	0	1	1			
RL3149	3.3.15	3306285	0.716	111	1	0	0	1	1			
RL3150	0.0.1	3306833	0.765	74	1	0	0	0	0
RL3151	0.0.2	3307176	0.633	102	1	0	0	0	0
RL3152	6.0.0	3307670	0.803	148	1	0	0	1	1
RL3153	3.2.13	3308578	0.7	144	1	0	1	1	1
RL3154	0.0.2	3309240	0.796	229	1	0	1	1	1
RL3155	3.5.3	3310214	0.752	177	1	1	0	1	0
RL3156	6.3.7	3310728	0.732	158	1	0	0	0	0
RL3157	3.3.15	3311300	0.765	122	1	0	1	0	0
RL3158	6.0.0	3311746	0.667	294	1	1	0	1	0
RL3159	4.1.2	3312751	0.624	385	1	1	0	1	1
RL3160	0.0.1	3314035	0.783	258	1	0	1	0	1
RL3161	6.3.6	3314925	0.779	300	1	0	0	0	0
RL3163	3.3.15	3316018	0.797	131	1	0	0	0	0
RL3162	3.3.15	3316410	0.771	110	1	0	0	0	0
RL3164	0.0.2	3316736	0.723	162	1	0	0	0	0
RL3165	7.0.0	3318019	0.752	1238	1	0	0	1	0
RL3166	3.3.15	3321735	0.828	656	1	0	0	1	0
RL3167	3.3.15	3323757	0.64	179	1	0	1	0	1
RL3168	7.0.0	3324341	0.71	250	1	0	0	0	0
RL3169	7.0.0	3325374	0.743	244	2	1	1	1	1
RL3170	0.0.1	3326081	0.751	176	5	1	1	1	1
RL3171	4.1.1	3326894	0.779	241	1	0	1	1	1
RL3172	0.0.0	3327691	0.627	162	1	0	0	0	0
RL3173	0.0.0	3328344	0.767	149	1	0	0	0	0
RL3174	0.0.1	3328828	0.76	132	3	1	1	1	0
RL3175	6.0.0	3329497	0.829	132	5	1	1	1	1
RL3176	1.5.2	3329892	0.827	271	1	1	0	1	0
RL3177	1.5.2	3330700	0.763	303	1	1	0	1	0
RL3178	1.5.2	3331756	0.776	334	1	1	0	1	0
RL3179	3.2.3	3332907	0.815	401	1	1	0	0	0
RL3180	0.0.0	3334109	0.596	59	1	0	0	0	0
RL3181	0.0.2	3334407	0.714	109	5	1	1	1	0
RL3182	0.0.2	3335097	0.713	127	1	0	1	1	0
RL3183	4.1.1	3335723	0.822	443	1	0	0	0	0
RL3184	1.5.4	3337054	0.801	473	5	1	1	1	1
RL3185	1.5.4	3338477	0.746	271	1	0	1	1	1
RL3186	4.1.1	3339681	0.724	102	1	0	0	0	0
RL3187	0.0.0	3340279	0.695	155	1	0	0	0	0
RL3188	0.0.0	3340758	0.642	98	1	0	0	0	0
RL3189	3.3.21	3341502	0.8	303	2	1	1	1	0
RL3190	0.0.1	3342579	0.802	257	1	0	1	1	1
RL3191	7.0.0	3343349	0.777	369	5	1	1	1	0
RL3192	1.5.0	3344984	0.816	339	5	1	1	1	0
RL3193	1.5.0	3345991	0.84	564	5	1	1	1	0
RL3194	1.5.0	3347693	0.777	325	2	1	1	1	0
RL3195	0.0.2	3348862	0.726	255	1	1	1	0	0
RL3196	6.3.7	3349750	0.686	192	1	1	1	0	0
RL3197	3.3.15	3350553	0.818	352	1	0	1	1	0
RL3198	0.0.2	3351816	0.828	347	1	0	0	0	0
RL3199	3.3.15	3352902	0.8	406	2	1	1	1	1
RL3200	3.1.12	3354317	0.723	369	1	0	0	1	1
RL3201	7.0.0	3355511	0.667	51	1	0	0	0	0
RL3202	0.0.2	3355674	0.607	120	1	1	0	0	0
RL3203	1.2.1	3356020	0.63	111	1	1	0	0	0
RL3204	0.0.2	3356345	0.777	195	1	1	0	0	0
RL3205	3.1.12	3356985	0.805	339	2	1	1	1	1
RL3206	6.3.8	3358054	0.804	221	2	1	1	1	0
RL3207	0.0.2	3358858	0.796	159	1	0	1	0	0
RL3208	0.0.2	3359359	0.759	121	1	0	0	0	0
RL3209	4.1.1	3359811	0.759	560	1	0	0	0	1
RL3210	4.1.2	3361493	0.755	352	1	0	1	0	1
RL3211	6.3.2	3362644	0.774	302	1	1	0	1	0
RL3212	3.3.15	3363754	0.822	348	1	1	0	1	0
RL3213	1.4.3	3364865	0.756	651	1	1	0	0	0
RL3214	3.5.9	3367031	0.824	421	5	1	1	1	1
RL3215	6.3.1	3368405	0.752	154	1	1	0	1	0
RL3216	3.4.2	3369025	0.764	239	1	1	1	1	1
RL3217	6.3.7	3369919	0.795	323	1	1	1	0	1
RL3218	6.3.8	3370952	0.702	207	1	1	0	1	1
RL3219	1.5.0	3371686	0.83	402	4	1	1	1	1
RL3220	0.0.1	3372907	0.752	138	1	1	1	1	1
RL3221	0.0.1	3373444	0.809	295	1	0	1	1	0
RL3222	3.2.12	3374407	0.798	250	5	1	1	1	1
RL3223	3.3.22	3375611	0.75	230	1	1	0	0	0
RL3224	2.2.3	3376402	0.803	375	4	1	1	1	1
RL3225	6.3.6	3377603	0.777	316	1	0	0	0	0
RL3226	0.0.1	3378674	0.821	159	1	0	0	0	0
RL3227	0.0.1	3379222	0.769	251	1	1	0	1	1
RL3228	0.0.1	3380046	0.824	138	4	1	1	1	1
RL3229	1.5.0	3380655	0.78	493	5	1	1	1	0
RL3230	6.0.0	3382155	0.774	162	1	0	0	0	0
RL3231	6.3.7	3382777	0.721	194	1	0	0	0	1
RL3232	0.0.2	3383468	0.718	112	1	1	1	0	0
RL3233	0.0.1	3383862	0.766	138	3	1	1	1	1
RL3234	4.1.3	3384422	0.771	126	1	0	0	1	0
RL3235	6.2.1	3384837	0.777	171	1	1	0	1	0
RL3236	4.1.1	3385349	0.77	260	5	1	1	1	1
RL3237	0.0.1	3386138	0.75	122	1	0	1	1	1
RL3238	3.4.2	3386493	0.697	219	1	0	1	1	1
RL3239	3.4.2	3387149	0.793	217	1	0	1	1	1
RL3240	4.1.1	3387897	0.744	424	1	0	1	1	1
RL3241	4.1.1	3389171	0.747	158	1	0	0	1	1
RL3242	1.5.0	3389642	0.821	197	1	0	1	1	1
RL3243	7.0.0	3390384	0.792	282	2	1	1	1	1
RL3244	3.1.11	3391357	0.805	190	2	1	1	1	1
RL3245	3.1.11	3391952	0.827	596	2	1	1	1	1
RL3246	0.0.1	3394063	0.802	667	5	1	1	1	1
RL3247	3.1.13	3396089	0.719	308	2	1	1	1	0
RL3247A	1.5.0	3397037	0.763	204	5	1	1	1	0
RL3248	6.3.3	3397799	0.724	502	1	0	1	1	1
RL3249	2.2.11	3399307	0.769	297	5	1	1	1	1
RL3250	3.1.17	3400199	0.788	296	2	1	1	1	1
RL3251	0.0.2	3401407	0.728	95	1	0	0	0	0
RL3252	2.1.4	3401713	0.804	551	2	1	1	1	1
RL3253	2.1.4	3403615	0.727	321	5	1	1	1	1
RL3254	2.1.4	3404584	0.753	360	5	1	1	1	1
RL3255	3.7.1	3405815	0.756	172	5	1	1	1	1
RL3256	3.3.18	3406347	0.825	264	5	1	1	1	1
RL3257	0.0.2	3407740	0.772	171	1	0	1	1	1
RL3258	0.0.1	3408305	0.825	64	1	0	1	1	1
RL3259	0.0.2	3408657	0.789	74	5	1	1	1	1
RL3260	0.0.2	3408992	0.827	1238	5	1	1	1	1
RL3261	3.3.15	3412911	0.775	470	5	1	1	1	1
RL3262	3.4.2	3414485	0.814	344	5	1	1	1	1
RL3263	6.3.6	3415609	0.74	300	5	1	1	1	1
RL3264	4.1.1	3416839	0.838	364	5	1	1	1	1
RL3265	6.3.2	3417896	0.795	295	1	1	1	1	0
RL3266	0.0.1	3418826	0.8	135	1	1	1	0	1
RL3267	4.1.3	3419289	0.803	221	3	1	1	1	0
RL3268	1.1.1	3420367	0.792	337	1	0	0	0	0
RL3269	1.5.0	3421639	0.835	1051	1	1	0	1	0
RL3270	1.5.0	3424791	0.818	402	1	1	0	1	1
RL3271	3.3.15	3426268	0.79	306	1	0	0	1	0
RL3272	0.0.2	3427345	0.763	516	1	0	1	1	1
RL3273	0.0.2	3428892	0.72	424	1	0	1	1	1
RL3274	3.3.15	3430179	0.744	647	1	0	1	1	1
RL3275	3.3.15	3432534	0.816	158	1	0	0	1	1
RL3276	2.2.3	3433255	0.819	829	3	1	1	1	1
RL3277	4.1.1	3435775	0.722	115	1	0	0	0	0
RL3278	0.0.0	3436521	0.761	159	1	0	0	0	0
RL3279	3.3.17	3437331	0.8	209	2	1	1	1	1
RL3280	3.2.13	3438063	0.786	221	1	0	1	1	0
RL3281	4.1.1	3438827	0.648	528	1	0	0	0	0
RL3282	4.1.1	3440960	0.761	243	5	1	1	1	0
RL3283	4.1.1	3441695	0.87	102	1	1	0	1	0
RL3284	3.3.15	3442076	0.792	611	5	1	1	1	1
RL3286	7.2.1	3444149	0.721	70	1	0	0	0	0
RL3287	4.2.2	3444780	0.792	292	5	1	1	1	1
RL3288	1.3.1	3445727	0.785	202	5	1	1	1	1
RL3289	1.1.1	3446646	0.856	156	5	1	1	1	0
RL3290	7.0.0	3447384	0.841	164	5	1	1	1	1
RL3291	2.2.3	3447957	0.817	196	1	1	0	0	0
RL3292	3.3.15	3448828	0.797	178	1	1	1	0	0
RL3293	2.2.3	3449399	0.793	718	5	1	1	1	1
RL3294	0.0.2	3451668	0.71	175	1	0	0	0	0
RL3295	2.2.3	3452290	0.812	557	5	1	1	1	1
RL3296	1.5.0	3453969	0.731	289	2	1	1	1	1
RL3297	4.1.5	3455098	0.779	318	2	1	1	1	1
RL3298	1.7.1	3456316	0.8	572	2	1	1	1	1
RL3299	1.7.1	3458091	0.823	443	5	1	1	1	1
RL3300	1.7.1	3459419	0.793	307	5	1	1	1	1
RL3301	4.1.2	3460339	0.67	308	5	1	1	1	0
RL3302	1.6.2	3461539	0.736	228	1	1	1	1	1
RL3303	1.5.0	3462486	0.827	439	1	1	0	1	1
RL3304	4.1.2	3463919	0.693	309	1	0	1	0	1
RL3305	4.1.2	3464856	0.786	324	2	1	1	1	1
RL3306	4.1.2	3465827	0.817	471	5	1	1	1	1
RL3307	4.1.2	3467239	0.806	374	5	1	1	1	1
RL3308	1.7.1	3468370	0.823	384	5	1	1	1	1
RL3309	4.1.2	3469526	0.791	470	2	1	1	1	1
RL3310	4.1.2	3470946	0.836	366	3	1	1	1	1
RL3311	4.1.2	3472069	0.789	477	2	1	1	1	1
RL3312	4.1.2	3473499	0.771	489	5	1	1	1	1
RL3313	4.1.5	3475026	0.81	586	5	1	1	1	1
RL3314	0.0.2	3476786	0.787	174	5	1	1	1	1
RL3315	3.3.15	3477312	0.724	341	5	1	1	1	1
RL3316	0.0.2	3478355	0.706	149	1	1	0	1	0
RL3317	3.1.19	3479763	0.749	391	1	1	0	1	0
RL3318	3.4.2	3481026	0.759	396	1	1	0	0	0
RL3319	4.1.2	3482298	0.67	206	3	1	1	1	0
RL3320	4.1.2	3483181	0.698	253	5	1	1	1	1
RL3321	1.3.1	3483939	0.778	235	5	1	1	1	0
RL3322	3.5.5	3485054	0.802	403	5	1	1	1	0
RL3323	1.5.0	3486323	0.787	211	5	1	1	1	0
RL3324	7.0.0	3487140	0.727	291	5	1	1	1	1
RL3325	3.3.15	3488063	0.79	474	1	1	1	1	1
RL3326	3.6.0	3489702	0.782	414	2	1	1	1	0
RL3327	3.6.0	3490943	0.766	224	2	1	1	1	0
RL3328	4.1.2	3491743	0.729	265	1	1	1	1	0
RL3329	4.1.2	3492622	0.794	405	2	1	1	1	1
RL3330	1.5.0	3493944	0.81	301	4	1	1	1	1
RL3331	3.1.14	3495333	0.786	302	2	1	1	1	1
RL3332	6.0.0	3496243	0.798	341	5	1	1	1	1
RL3333	1.5.0	3497431	0.778	549	2	1	1	1	1
RL3334	2.1.2	3499178	0.777	260	1	1	1	1	1
RL3335	3.4.4	3500075	0.75	309	5	1	1	1	0
RL3336	4.1.1	3501037	0.812	318	1	0	0	1	0
RL3337	1.4.2	3502020	0.784	405	2	1	1	1	1
RL3338	3.1.11	3503234	0.796	552	5	1	1	1	1
RL3339	7.0.0	3504935	0.789	115	2	1	1	1	1
RL3340	0.0.1	3505351	0.741	112	5	1	1	1	0
RL3341	0.0.2	3505761	0.798	279	1	1	0	1	0
RL3342	7.0.0	3506973	0.792	462	5	1	1	1	1			
RL3343	1.2.1	3508439	0.774	237	5	1	1	1	1			
RL3344	3.3.15	3509653	0.783	383	2	1	1	1	0			
RL3345	3.3.15	3510801	0.789	461	5	1	1	1	0			
RL3346	3.1.8	3512386	0.813	454	2	1	1	1	1			
RL3347	1.5.0	3513896	0.798	520	1	0	1	1	0			
RL3348	7.0.0	3515578	0.763	255	5	1	1	1	1			
RL3349	6.0.0	3516524	0.771	290	2	1	1	1	0			
RL3350	1.5.0	3517588	0.761	367	5	1	1	1	0	s	c(siia)	FeT
RL3351	1.5.0	3518763	0.829	297	4	1	1	1	0	i	c(siia)	FeT
RL3352	1.5.0	3519644	0.798	265	4	1	1	1	0	i	c(siia)	FeT
RL3353	1.5.0	3520454	0.848	353	5	1	1	1	0	a	c(siia)	FeT
RL3354	0.0.1	3521712	0.656	101	1	0	1	0	0			
RL3355	1.5.0	3522095	0.778	333	1	0	1	1	0	a	c(aiis)	CUT1
RL3356	7.0.0	3523107	0.816	352	1	0	1	1	0			
RL3357	1.5.0	3524162	0.857	279	1	0	1	1	0	i	c(aiis)	CUT1
RL3358	1.5.0	3525011	0.833	315	1	0	1	1	0	i	c(aiis)	CUT1
RL3359	1.5.0	3526182	0.83	419	1	0	1	1	0	s	c(aiis)	CUT1
RL3360	0.0.1	3527967	0.726	294	1	0	1	1	0			
RL3361	6.3.3	3528848	0.874	254	4	1	1	1	0			
RL3362	3.1.14	3529750	0.824	1236	2	1	1	1	1			
RL3363	4.1.2	3533690	0.784	419	1	1	0	1	1			
RL3364	0.0.0	3535025	0.645	128	1	0	0	0	0			
RL3365	0.0.1	3535413	0.84	162	1	0	1	1	0			
RL3366	3.5.3	3536072	0.815	203	1	0	0	1	0			
RL3367	4.1.2	3536688	0.834	247	4	1	1	1	1			
RL3368	1.5.0	3537434	0.849	273	1	1	1	0	1	i	c(iisa)	unclass  
RL3369	1.5.0	3538257	0.849	304	1	1	1	0	1	i	c(iisa)	unclass  
RL3370	1.5.0	3539486	0.857	432	1	1	1	0	1	s	c(iisa)	unclass  
RL3371	1.5.0	3540839	0.839	362	1	1	1	0	1	a	c(iisa)	unclass  
RL3372	6.3.3	3542191	0.749	236	1	1	1	1	1			
RL3373	0.0.0	3543106	0.694	88	1	0	0	0	0			
RL3374	0.0.2	3543598	0.752	137	1	0	0	1	0
RL3374A	0.0.1	3544340	0.712	68	1	0	0	0	0
RL3375	0.0.2	3544536	0.659	91	1	0	1	0	0
RL3376	0.0.1	3544913	0.776	641	1	0	0	0	0
RL3377	6.3.11	3547438	0.761	241	1	0	0	1	0
RL3378	1.6.1	3548322	0.75	221	1	1	0	0	0
RL3379	6.1.2	3549313	0.772	122	1	0	0	0	0
RL3380	0.0.0	3550179	0.6	127	1	0	0	0	0
RL3381	3.3.15	3552700	0.745	148	1	0	0	0	1
RL3382	4.1.3	3553340	0.837	246	2	1	1	1	1
RL3383	0.0.2	3554525	0.764	115	1	0	0	0	0
RL3384	0.0.2	3555051	0.753	101	1	1	1	0	0
RL3385	0.0.2	3555480	0.8	140	1	1	0	1	1
RL3386	0.0.1	3555983	0.761	117	1	0	1	1	1
RL3387	7.0.0	3556548	0.637	228	1	0	0	0	0
RL3388	0.0.1	3557359	0.751	210	5	1	1	1	0
RL3389	4.1.1	3558033	0.83	406	1	0	0	0	1
RL3390	6.0.0	3559389	0.804	239	1	0	1	0	1
RL3391	0.0.1	3560508	0.679	81	1	0	1	0	0
RL3392	0.0.1	3560926	0.595	77	1	0	0	0	0
RL3393	0.0.1	3561242	0.734	132	1	0	1	1	1
RL3394	0.0.2	3561738	0.739	230	1	0	1	0	0
RL3395	4.1.1	3562434	0.746	298	1	0	0	1	0
RL3396	6.3.2	3563414	0.762	268	1	1	0	1	1
RL3397	1.4.3	3564299	0.676	265	1	0	1	1	0
RL3398	0.0.1	3565202	0.615	53	1	0	0	0	0
RL3399	0.0.1	3565470	0.595	352	1	0	1	0	0
RL3400	0.0.1	3566607	0.747	245	1	0	1	1	0
RL3401	0.0.1	3567871	0.736	97	1	0	1	1	1
RL3402	6.2.1	3568483	0.823	685	5	1	1	1	1
RL3403	0.0.2	3571009	0.743	115	1	1	1	0	1
RL3404	3.4.2	3571366	0.854	345	1	0	1	1	0
RL3405	3.4.2	3572593	0.822	395	1	0	1	1	0
RL3406	3.2.2	3573846	0.712	242	4	1	1	1	1
RL3407	2.2.3	3574644	0.807	622	4	1	1	1	1
RL3408	2.2.3	3576512	0.804	669	5	1	1	1	1
RL3409	0.0.1	3579189	0.758	296	1	1	1	0	0
RL3410	7.0.0	3580086	0.819	151	3	1	1	1	1
RL3411	3.1.2	3580760	0.813	417	2	1	1	1	1
RL3412	0.0.1	3582288	0.693	106	1	0	1	0	0
RL3413	1.4.3	3582629	0.837	467	2	1	1	1	1
RL3414	1.4.3	3584175	0.85	414	4	1	1	1	1
RL3415	3.3.15	3585812	0.828	331	1	0	0	0	0
RL3416	4.1.1	3587109	0.769	306	4	1	1	1	1
RL3417	4.1.1	3588106	0.724	163	1	1	1	0	1
RL3418	4.1.1	3588681	0.768	258	1	1	0	0	0
RL3419	3.7.2	3589727	0.845	1162	2	1	1	1	1
RL3420	2.2.3	3593274	0.718	484	1	1	1	0	1
RL3421	0.0.2	3594728	0.758	410	1	1	0	0	0
RL3422	2.2.3	3596211	0.804	158	5	1	1	1	1
RL3423	4.1.2	3596715	0.788	352	1	1	0	1	1
RL3424	1.5.3	3597991	0.803	444	5	1	1	1	1
RL3425	6.1.1	3599547	0.762	622	5	1	1	1	0
RL3426	6.1.2	3601420	0.741	448	1	1	1	1	1
RL3427	6.3.1	3602801	0.824	155	2	1	1	1	1
RL3428	2.2.9	3603496	0.773	324	2	1	1	1	1
RL3429	6.3.6	3604478	0.816	303	2	1	1	1	1
RL3430	6.3.13	3605944	0.783	97	5	1	1	1	1
RL3431	1.5.0	3606239	0.825	388	1	0	1	0	0
RL3432	1.4.2	3607431	0.801	374	5	1	1	1	1
RL3433	1.4.3	3608631	0.735	266	4	1	1	1	0
RL3434	0.0.2	3609431	0.793	340	2	1	1	1	0
RL3435	6.3.6	3610545	0.758	308	2	1	1	1	0
RL3436	0.0.2	3611449	0.667	171	1	0	0	0	0
RL3437	0.0.2	3611964	0.722	95	1	1	1	1	0
RL3438	1.5.2	3612480	0.849	365	1	1	0	1	0
RL3439	4.1.5	3613691	0.776	289	1	0	0	1	0
RL3440	1.6.1	3614607	0.757	328	1	0	0	0	0
RL3441	0.0.2	3615694	0.704	128	1	0	0	0	0
RL3442	0.0.2	3616083	0.702	86	1	0	0	0	0
RL3443	3.4.2	3616444	0.789	400	5	1	1	1	1
RL3444	4.1.1	3618022	0.784	797	1	0	0	0	1
RL3445	4.1.1	3620483	0.775	231	1	0	0	0	1
RL3446	3.3.7	3621239	0.795	380	1	1	1	1	1
RL3447	0.0.1	3622389	0.695	156	1	0	1	0	1
RL3448	1.5.0	3622955	0.744	296	1	1	0	1	0
RL3449	1.6.1	3624333	0.743	71	5	1	1	1	1
RL3450	4.1.1	3624690	0.786	151	5	1	1	1	1
RL3451	3.3.15	3625218	0.782	297	1	0	1	1	0
RL3452	0.0.2	3626221	0.756	126	1	0	0	0	0
RL3453	6.1.1	3626601	0.821	458	2	1	1	1	1
RL3454	6.1.2	3628002	0.84	233	5	1	1	1	1
RL3455	6.3.7	3628704	0.69	145	5	1	1	1	1
RL3456	4.1.1	3629759	0.75	89	1	0	0	0	0
RL3457	0.0.1	3630212	0.732	238	2	1	1	1	0
RL3458	7.0.0	3631114	0.786	214	5	1	1	1	1
RL3459	1.3.1	3631799	0.773	113	5	1	1	1	1
RL3460	3.1.16	3632151	0.762	275	4	1	1	1	1
RL3461	0.0.1	3632980	0.792	166	1	0	1	1	1
RL3462	0.0.2	3633825	0.644	119	1	1	0	0	0
RL3463	2.2.6	3634359	0.78	272	5	1	1	1	1
RL3464	0.0.2	3635196	0.79	366	2	1	1	1	1
RL3465	0.0.1	3636408	0.783	264	5	1	1	1	1
RL3466	2.1.4	3637208	0.838	383	4	1	1	1	0
RL3467	0.0.1	3638451	0.801	273	5	1	1	1	1
RL3468	3.3.17	3639378	0.745	310	3	1	1	1	1
RL3469	0.0.1	3640534	0.749	539	1	0	1	0	0
RL3470	6.0.0	3642187	0.791	694	1	1	1	0	0
RL3471	4.2.2	3644565	0.729	202	2	1	1	1	1
RL3472	6.0.0	3645358	0.801	783	1	1	0	0	0
RL3473	1.5.0	3647726	0.833	240	1	1	0	0	0
RL3474	2.2.10	3648639	0.856	243	5	1	1	1	1
RL3475	7.0.0	3649367	0.757	153	1	1	0	0	0
RL3476	2.1.4	3649863	0.812	103	5	1	1	1	1
RL3477	0.0.2	3650270	0.659	132	1	0	0	0	0
RL3478	0.0.2	3650658	0.7	92	1	0	0	1	0
RL3479	1.5.5	3651075	0.835	371	5	1	1	1	1
RL3480	4.1.1	3652362	0.807	370	1	0	0	0	0
RL3481	7.0.0	3653553	0.735	163	5	1	1	1	1
RL3482	7.0.0	3654061	0.782	155	5	1	1	1	1
RL3483	3.3.17	3654556	0.835	180	2	1	1	1	1
RL3484	3.5.3	3655214	0.751	294	4	1	1	1	0
RL3485	3.5.3	3656124	0.827	422	5	1	1	1	1			
RL3486	3.5.3	3657407	0.688	195	5	1	1	1	1			
RL3487	4.1.1	3658266	0.725	310	1	1	1	0	0			
RL3488	1.5.0	3659157	0.791	637	2	1	1	1	0	aa	p(aa)	export
RL3489	0.0.2	3661167	0.728	97	1	0	0	0	0			
RL3490	1.5.0	3661576	0.841	618	4	1	1	1	0	ia	c(ia)	export
RL3491	3.3.15	3663815	0.786	153	5	1	1	1	1			
RL3492	1.5.0	3664492	0.79	548	1	1	1	1	1			
RL3493	0.0.2	3666145	0.688	86	5	1	1	1	1			
RL3494	3.2.6	3666581	0.769	303	5	1	1	1	1			
RL3495	0.0.2	3667563	0.747	100	1	1	0	0	0			
RL3496	2.2.3	3668169	0.727	417	5	1	1	1	1			
RL3497	7.0.0	3669419	0.786	216	5	1	1	1	1			
RL3498	0.0.1	3670066	0.701	207	5	1	1	1	1			
RL3499	0.0.2	3670845	0.799	336	5	1	1	1	1			
RL3500	0.0.2	3671869	0.809	306	2	1	1	1	1			
RL3501	4.1.1	3672786	0.766	937	1	0	1	1	1
RL3502	4.1.1	3675601	0.806	689	2	1	1	1	1
RL3503	3.3.15	3677723	0.72	122	1	1	1	0	0
RL3504	7.0.0	3678095	0.761	166	5	1	1	1	1
RL3505	0.0.2	3678815	0.799	362	5	1	1	1	0
RL3506	7.0.0	3679913	0.815	158	5	1	1	1	1
RL3507	7.0.0	3680430	0.752	312	5	1	1	1	1
RL3508	0.0.1	3681528	0.799	186	1	0	1	0	0
RL3509	6.2.1	3682279	0.758	169	1	0	0	1	0
RL3510	0.0.1	3682791	0.779	281	1	0	0	1	0
RL3511	3.3.15	3683696	0.728	326	1	0	1	1	1
RL3512	0.0.1	3684679	0.762	169	1	0	1	1	0
RL3513	3.1.12	3685283	0.817	560	5	1	1	1	0
RL3514	1.5.0	3687464	0.804	409	2	1	1	1	0
RL3515	2.1.4	3688855	0.822	194	1	1	0	1	0
RL3516	0.0.2	3689669	0.785	257	1	1	0	0	1
RL3517	7.0.0	3690636	0.788	155	5	1	1	1	1
RL3518	1.5.2	3691100	0.786	304	5	1	1	1	1
RL3519	0.0.2	3692168	0.804	223	3	1	1	1	1
RL3520	0.0.2	3692855	0.684	79	1	1	0	0	0
RL3521	3.1.19	3693222	0.809	729	2	1	1	1	1
RL3522	1.5.2	3695677	0.731	749	1	1	1	1	1
RL3523	0.0.1	3698133	0.764	337	1	1	0	1	0
RL3524	0.0.0	3699237	0.667	60	1	0	0	0	0
RL3525	3.7.1	3699448	0.817	559	1	0	1	1	0
RL3526	4.1.1	3701383	0.83	176	1	1	0	0	1
RL3527	0.0.1	3702002	0.642	560	1	0	1	0	1
RL3528	6.3.11	3704171	0.687	238	1	1	0	0	0
RL3529	0.0.0	3704934	0.72	153	1	0	0	0	0
RL3530	4.1.1	3705410	0.816	376	5	1	1	1	0
RL3531	0.0.1	3706690	0.795	358	1	0	1	1	0
RL3532	3.7.2	3707840	0.809	200	5	1	1	1	0
RL3533	1.5.0	3708676	0.816	319	1	1	1	1	0	s	c(sia)	QAT
RL3534	1.5.0	3709632	0.812	305	5	1	1	1	0	i	c(sia)	QAT
RL3535	1.5.0	3710546	0.822	350	5	1	1	1	0	a	c(sia)	QAT
RL3536	3.2.12	3711630	0.678	249	4	1	1	1	1			
RL3537	3.3.22	3712495	0.716	105	1	1	1	0	0			
RL3538	3.4.2	3713119	0.851	457	1	0	1	1	0			
RL3539	6.0.0	3714681	0.719	304	1	1	0	0	1			
RL3540	1.5.0	3716074	0.851	367	1	1	0	1	0	s	o(s)	HAAT
RL3541	3.3.17	3717285	0.805	569	1	1	1	1	0			
RL3542	3.4.3	3719509	0.798	548	5	1	1	1	0			
RL3543	1.5.0	3721439	0.801	526	3	1	1	1	0	s	c(siiaa)	PepT
RL3544	1.5.0	3723068	0.78	307	3	1	1	1	0	i	c(siiaa)	PepT
RL3545	1.5.0	3723988	0.833	305	3	1	1	1	0	i	c(siiaa)	PepT
RL3546	1.5.0	3724908	0.827	335	1	0	0	0	0	a	c(siiaa)	PepT
RL3547	1.5.0	3725908	0.833	328	1	0	0	0	0	a	c(siiaa)	PepT
RL3548	3.5.6	3727126	0.769	306	5	1	1	1	1			
RL3549	3.1.8	3728908	0.776	346	3	1	1	1	1
RL3550	4.1.4	3730197	0.795	394	1	1	1	0	1
RL3551	3.4.4	3731391	0.787	337	1	0	0	0	0
RL3552	6.3.7	3732563	0.739	145	1	0	0	1	0
RL3553	7.0.0	3733254	0.818	473	5	1	1	1	1
RL3554	4.1.1	3734694	0.799	227	5	1	1	1	1
RL3555	4.1.1	3735685	0.802	194	1	1	0	1	1
RL3556	0.0.1	3736388	0.773	328	5	1	1	1	0
RL3557	3.3.22	3737601	0.766	421	2	1	1	1	0
RL3558	1.5.0	3738991	0.768	404	2	1	1	1	1
RL3559	6.0.0	3740340	0.746	191	1	0	1	0	0
RL3560	2.2.10	3740991	0.813	252	1	1	0	1	1
RL3561	7.0.0	3741897	0.805	356	2	1	1	1	1
RL3562	0.0.1	3743214	0.772	155	1	0	1	1	0
RL3563	6.2.1	3743783	0.735	419	1	0	1	1	1
RL3564	0.0.2	3745039	0.683	124	1	0	1	1	1
RL3565	6.0.0	3745549	0.762	213	1	0	1	0	1
RL3566	6.3.2	3746297	0.767	328	1	1	0	0	1
RL3567	0.0.2	3747419	0.806	317	1	0	0	0	0
RL3568	3.3.8	3748426	0.795	497	4	1	1	1	1
RL3569	2.1.3	3750074	0.785	258	5	1	1	1	1
RL3570	3.3.17	3750878	0.799	488	1	1	1	1	0
RL3571	3.3.17	3752559	0.81	779	1	1	1	1	0
RL3572	3.3.6	3755195	0.805	271	2	1	1	1	0
RL3573	6.3.6	3756279	0.802	298	5	1	1	1	1
RL3573A	0.0.2	3757266	0.667	112	1	1	0	1	0
RL3574	0.0.0	3757762	0.732	126	1	0	0	0	0
RL3575	0.0.0	3758236	0.706	104	1	0	0	0	0
RL3576	4.1.1	3758661	0.796	412	1	1	1	1	1
RL3577	3.3.17	3759896	0.786	436	2	1	1	1	1
RL3578	3.5.4	3761330	0.829	380	2	1	1	1	1
RL3579	5.1.2	3762603	0.728	385	1	0	0	0	1
RL3580	4.1.1	3763765	0.704	215	1	0	0	0	1
RL3581	0.0.2	3764409	0.749	567	1	0	0	0	1
RL3582	2.2.3	3766251	0.706	246	2	1	1	1	1
RL3583	3.3.17	3766995	0.726	118	5	1	1	1	0
RL3584	3.3.17	3767348	0.721	170	1	1	1	1	0
RL3585	0.0.2	3767853	0.737	120	1	1	0	0	0
RL3586	3.3.17	3768212	0.761	165	1	1	0	1	1
RL3587	7.0.0	3768712	0.759	307	1	1	1	1	1
RL3588	0.0.2	3769751	0.685	235	4	1	1	1	0
RL3589	3.4.2	3770573	0.758	392	1	1	0	1	1
RL3590	0.0.1	3771747	0.752	252	1	1	0	1	0
RL3591	6.1.1	3772523	0.806	1118	1	1	1	0	0
RL3592	0.0.2	3776197	0.742	102	1	0	0	0	0
RL3593	1.5.0	3776634	0.728	461	1	1	0	1	1
RL3594	3.1.13	3778207	0.68	315	1	1	1	0	1
RL3595	6.0.0	3779313	0.659	342	1	1	0	0	0
RL3596	0.0.2	3780494	0.747	371	1	1	0	0	0
RL3597	2.2.11	3781859	0.766	576	2	1	1	1	1
RL3598	6.1.1	3783969	0.639	439	1	0	0	0	0
RL3599	6.1.2	3785330	0.674	297	1	0	0	0	1
RL3600	3.6.0	3786660	0.694	300	1	1	1	1	1
RL3601	0.0.2	3787600	0.644	97	1	0	0	0	0
RL3602	1.5.0	3787898	0.686	432	1	0	0	0	0
RL3603	1.5.0	3789193	0.68	387	1	0	0	0	0
RL3604	0.0.2	3790794	0.745	96	1	0	0	0	0
RL3605	4.1.1	3791196	0.64	230	1	0	0	0	0
RL3606	0.0.0	3791945	0.591	68	1	0	0	0	0
RL3607	4.1.1	3792376	0.811	298	5	1	1	1	1
RL3608	0.0.2	3793679	0.775	489	2	1	1	1	1
RL3609	0.0.1	3795148	0.785	313	2	1	1	1	1
RL3610	0.0.2	3796102	0.787	274	5	1	1	1	1
RL3611	6.1.2	3797297	0.777	353	1	0	0	0	1
RL3612	3.1.11	3798647	0.81	579	1	0	1	1	0			
RL3613	3.3.15	3800448	0.825	477	1	0	1	1	1			
RL3614	0.0.2	3801950	0.767	331	2	1	1	1	0			
RL3615	1.5.0	3803064	0.832	401	2	1	1	1	1	i	c(iaas)	CUT2
RL3616	1.5.0	3804266	0.796	512	5	1	1	1	1	aa	c(iaas)	CUT2 N/C
RL3617	1.5.0	3805897	0.786	354	2	1	1	1	1	s	c(iaas)	CUT2
RL3618	6.3.6	3807257	0.797	325	5	1	1	1	0			
RL3619	0.0.2	3808297	0.729	162	5	1	1	1	0			
RL3620	0.0.2	3809094	0.669	292	1	0	0	0	0			
RL3621	4.1.1	3810299	0.773	93	5	1	1	1	0			
RL3622	3.4.4	3810859	0.824	330	5	1	1	1	0			
RL3623	0.0.1	3812020	0.776	416	5	1	1	1	1			
RL3624	1.5.0	3813495	0.797	346	4	1	1	1	0	s	c(siaa)	CUT2
RL3625	1.5.0	3814802	0.858	437	5	1	1	1	0	i	c(siaa)	CUT2
RL3626	1.5.0	3816130	0.877	260	5	1	1	1	0	aa	c(siaa)	CUT2
RL3627	0.0.2	3818170	0.721	456	1	0	0	0	1			
RL3628	3.3.15	3820328	0.704	317	1	0	0	0	0			
RL3629	4.1.2	3821313	0.685	406	1	0	1	0	0			
RL3630	4.1.4	3822527	0.701	1000	1	0	1	0	0			
RL3631	4.1.4	3825537	0.67	357	1	0	1	0	0			
RL3632	1.5.0	3826607	0.761	584	1	0	1	1	0	ia	c(ia)	export
RL3633	4.1.2	3828358	0.626	374	1	1	0	1	1			
RL3634	0.0.0	3830739	0.595	88	1	0	0	0	0			
RL3635	0.0.2	3831410	0.688	82	1	0	0	0	0			
RL3636	1.4.2	3831762	0.721	235	1	1	0	1	0			
RL3637	0.0.1	3832466	0.712	402	1	0	0	1	0			
RL3638	1.4.3	3833950	0.712	615	1	0	0	1	0			
RL3639	6.0.0	3835807	0.698	141	1	0	0	0	0			
RL3640	7.2.1	3836424	0.622	396	1	1	0	1	0			
RL3641	4.1.1	3837647	0.619	145	1	0	0	0	0			
RL3642	4.1.4	3838212	0.642	361	1	1	0	0	1			
RL3643	4.1.4	3839329	0.622	383	1	0	0	0	0			
RL3644	4.1.4	3840480	0.747	168	1	0	0	0	0			
RL3645	4.1.4	3840983	0.728	300	1	1	0	1	0			
RL3646	4.1.4	3841980	0.719	519	1	1	1	1	1			
RL3647	4.1.4	3843572	0.672	334	1	0	0	0	0			
RL3648	4.1.4	3844616	0.698	273	1	0	0	0	0			
RL3649	4.1.4	3845521	0.624	314	1	0	0	0	0			
RL3650	4.1.4	3846637	0.615	322	1	0	0	0	0			
RL3651	4.1.4	3847688	0.545	327	1	0	0	1	0			
RL3652	4.1.4	3848668	0.699	294	1	1	1	0	0			
RL3653	4.1.4	3849549	0.672	326	5	1	1	1	1			
RL3654	4.1.4	3850739	0.701	152	1	0	0	0	0			
RL3655	4.1.4	3851194	0.654	158	1	0	0	0	0			
RL3656	3.4.4	3851716	0.624	256	1	0	0	0	0			
RL3657	1.5.0	3852562	0.686	435	1	1	1	1	1	i	c(xai)	export
RL3658	1.5.0	3853885	0.661	588	1	1	1	1	1	xa	c(xai)	export
RL3659	2.1.3	3856117	0.665	541	1	0	0	0	0			
RL3660	7.2.1	3858413	0.721	230	1	0	0	0	0
RL3661	0.0.2	3859248	0.673	234	1	0	0	0	0
RL3662	4.1.4	3859952	0.674	758	1	1	1	1	1
RL3663	4.1.3	3862280	0.612	237	1	0	0	0	0
RL3664	4.1.4	3863068	0.621	422	1	1	0	1	1
RL3665	4.1.4	3864568	0.707	474	1	1	0	0	1
RL3666	0.0.1	3866164	0.539	233	1	0	0	0	0
RL3667	4.1.4	3867167	0.768	442	5	1	1	1	1
RL3668	2.2.3	3868615	0.659	263	1	1	1	0	1
RL3669	0.0.1	3869407	0.621	129	1	0	0	0	0
RL3670	0.0.2	3870078	0.603	80	1	0	0	0	0
RL3671	0.0.1	3870428	0.705	201	5	1	1	1	1
RL3672	0.0.1	3871045	0.769	310	4	1	1	1	0
RL3673	2.2.3	3872107	0.726	235	1	1	0	1	0
RL3674	3.3.22	3872979	0.738	987	1	1	1	1	1
RL3675	0.0.2	3876058	0.68	102	1	0	0	0	0
RL3676	4.1.1	3876407	0.717	318	1	0	0	0	0			
RL3677	4.1.4	3877641	0.715	338	5	1	1	1	1			
RL3678	0.0.0	3878706	0.762	128	1	0	0	0	0			
RL3679	6.3.8	3879851	0.75	233	1	0	1	1	0			
RL3680	1.5.0	3880549	0.723	337	1	0	0	1	0			
RL3681	1.5.0	3881559	0.812	581	1	0	1	1	0	aa	c(aaii)	export N/C
RL3682	1.5.0	3883301	0.863	375	1	0	0	1	1	i	c(aaii)	export 
RL3683	1.5.0	3884430	0.835	369	1	0	0	1	0	i	c(aaii)	export 
RL3684	4.1.1	3885660	0.715	131	1	0	0	1	1			
RL3685	3.3.15	3886153	0.798	347	1	0	1	1	0			
RL3686	1.5.0	3887206	0.76	261	1	0	1	1	0			
RL3687	1.5.0	3888183	0.773	113	1	1	0	1	1			
RL3688	6.3.8	3888543	0.739	187	1	0	1	1	0			
RL3689	7.0.0	3889272	0.779	136	1	1	0	1	1			
RL3690	4.1.1	3889679	0.704	123	1	1	1	1	1			
RL3691	0.0.1	3890392	0.727	104	5	1	1	1	1			
RL3692	0.0.1	3890716	0.698	90	1	1	0	1	0			
RL3693	0.0.1	3890985	0.737	135	1	1	0	1	0			
RL3694	7.2.1	3891500	0.676	452	1	0	1	1	0			
RL3695	0.0.1	3892874	0.782	141	1	0	1	1	0			
RL3696	1.5.2	3893471	0.719	60	1	0	1	1	0			
RL3697	1.5.2	3893662	0.786	349	1	0	1	1	0			
RL3698	1.5.2	3894723	0.856	309	4	1	1	1	1	s	c(siaa)	FeCT
RL3699	1.5.2	3895655	0.836	370	4	1	1	1	1	i	c(siaa)	FeCT
RL3700	1.5.2	3896768	0.817	272	4	1	1	1	1	aa	c(siaa)	FeCT
RL3701	4.1.1	3897735	0.768	114	1	0	0	1	0			
RL3702	0.0.1	3898089	0.777	133	1	0	0	0	0			
RL3703	6.2.1	3898750	0.79	185	4	1	1	1	1			
RL3704	0.0.1	3899317	0.625	68	1	0	1	1	0			
RL3705	6.1.2	3899790	0.707	264	5	1	1	1	1			
RL3706	6.1.1	3900786	0.722	328	1	1	1	0	1			
RL3707	3.1.8	3902180	0.748	453	1	0	1	1	1			
RL3708	3.3.17	3903557	0.852	437	1	0	1	1	0			
RL3709	6.3.2	3904949	0.719	326	1	0	1	0	0			
RL3710	7.0.0	3906016	0.713	136	1	0	1	0	0			
RL3711	3.3.15	3906487	0.728	340	1	0	1	1	0			
RL3712	6.3.6	3907609	0.741	299	1	0	1	1	1			
RL3713	3.4.3	3908613	0.686	190	1	0	0	0	0			
RL3714	6.1.1	3909182	0.729	855	1	1	1	0	0			
RL3715	6.3.8	3911758	0.767	216	5	1	1	1	0			
RL3716	3.1.6	3912707	0.79	417	5	1	1	1	1			
RL3717	0.0.1	3913960	0.635	194	1	1	0	0	0			
RL3718	3.3.17	3914547	0.829	484	4	1	1	1	1			
RL3719	0.0.1	3916066	0.82	137	1	0	1	1	0			
RL3720	1.5.0	3916568	0.812	259	5	1	1	1	0	a	c(aiis)	NitT
RL3721	1.5.0	3917409	0.863	309	3	1	1	1	0	i	c(aiis)	NitT
RL3722	1.5.0	3918335	0.84	375	3	1	1	1	0	i	c(aiis)	NitT
RL3723	1.5.0	3919522	0.823	323	3	1	1	1	1	s	c(aiis)	NitT
RL3724	1.5.0	3921000	0.769	396	1	1	0	1	1			
RL3725	1.5.0	3922203	0.82	1108	1	1	0	1	1			
RL3726	6.0.0	3925694	0.778	227	1	1	0	1	0			
RL3727	3.3.21	3926439	0.782	203	2	1	1	1	1			
RL3727A	3.3.21	3927241	0.71	223	5	1	1	1	1			
RL3728	3.3.21	3927919	0.694	198	2	1	1	1	0			
RL3729	6.0.0	3928602	0.735	287	1	0	0	0	0			
RL3730	0.0.1	3929797	0.708	223	1	1	1	0	0			
RL3731	3.3.21	3930500	0.831	570	5	1	1	1	1			
RL3732	3.3.21	3932216	0.714	207	1	1	0	1	0			
RL3733	0.0.1	3932856	0.756	135	2	1	1	1	0			
RL3734	3.3.21	3933286	0.768	101	4	1	1	1	1			
RL3735	3.3.21	3933864	0.809	100	5	1	1	1	1			
RL3736	3.3.21	3934278	0.715	273	5	1	1	1	1			
RL3737	1.5.0	3935260	0.787	231	5	1	1	1	1	a	c(aaiis)	HAAT
RL3738	1.5.0	3936154	0.846	254	5	1	1	1	1	a	c(aaiis)	HAAT
RL3739	1.5.0	3936915	0.812	387	5	1	1	1	1	i	c(aaiis)	HAAT
RL3740	1.5.0	3938075	0.78	550	2	1	1	1	1	i	c(aaiis)	HAAT
RL3741	1.5.0	3939843	0.777	430	3	1	1	1	1	s	c(aaiis)	HAAT
RL3742	0.0.2	3941331	0.758	675	1	1	1	0	0			
RL3743	6.1.1	3943413	0.848	1128	1	1	0	1	1			
RL3744	6.3.11	3946792	0.827	305	1	1	0	1	1			
RL3745	1.5.0	3948030	0.778	373	2	1	1	1	1	s	c(siaaii)	HAAT
RL3746	4.1.1	3949272	0.757	117	1	0	1	1	0	i	c(siaaii)	HAAT
RL3747	1.5.0	3949645	0.801	247	5	1	1	1	1	a	c(siaaii)	HAAT
RL3748	1.5.0	3950388	0.783	292	5	1	1	1	1	a	c(siaaii)	HAAT
RL3749	1.5.0	3951263	0.795	463	2	1	1	1	1	i	c(siaaii)	HAAT
RL3750	1.5.0	3952659	0.799	300	2	1	1	1	1	i	c(siaaii)	HAAT
RL3751	4.1.4	3954101	0.768	265	1	1	1	1	1			
RL3752	4.1.4	3955482	0.794	263	1	1	0	0	0			
RL3753	0.0.1	3956579	0.701	208	1	0	0	0	0			
RL3754	0.0.1	3957597	0.701	91	5	1	1	1	1			
RL3755	4.1.1	3957899	0.746	188	1	0	0	0	0
RL3756	0.0.1	3958518	0.716	92	5	1	1	1	1
RL3757	0.0.1	3959007	0.688	118	1	0	1	1	1
RL3758	6.1.2	3959791	0.753	233	5	1	1	1	1
RL3759	6.1.2	3960734	0.817	120	1	0	1	1	1
RL3760	0.0.1	3961218	0.79	216	5	1	1	1	1
RL3761	0.0.2	3962057	0.824	195	5	1	1	1	1
RL3762	0.0.1	3962761	0.806	387	5	1	1	1	1
RL3763	2.2.11	3964012	0.781	231	2	1	1	1	0
RL3764	4.1.1	3964844	0.795	128	5	1	1	1	0
RL3765	2.2.12	3965270	0.813	341	5	1	1	1	1
RL3766	6.2.1	3966486	0.794	302	2	1	1	1	1
RL3767	4.1.1	3967504	0.739	851	2	1	1	1	1
RL3768	3.7.1	3970120	0.754	432	5	1	1	1	1
RL3769	4.1.1	3971607	0.829	305	5	1	1	1	1
RL3770	7.0.0	3972553	0.738	282	1	0	1	1	1
RL3771	6.0.0	3973770	0.769	605	1	0	0	0	0
RL3772	3.1.11	3975719	0.795	594	1	1	1	1	1
RL3773	3.4.2	3977500	0.756	303	1	1	0	1	0
RL3774	1.5.0	3978573	0.824	1066	1	1	0	1	1
RL3775	1.5.0	3981893	0.81	396	1	1	0	1	1
RL3776	3.4.4	3983130	0.701	317	1	1	0	1	0
RL3777	6.3.6	3984104	0.769	303	1	1	0	1	0
RL3778	3.3.15	3985287	0.769	300	4	1	1	1	1
RL3779	3.3.15	3986276	0.761	247	1	0	1	1	1
RL3780	6.3.6	3987136	0.744	302	1	1	1	1	1
RL3781	0.0.2	3988084	0.725	104	1	0	0	0	0
RL3782	3.3.17	3988444	0.754	198	5	1	1	1	1
RL3783	1.5.0	3989167	0.831	513	1	0	1	0	1
RL3784	1.5.0	3990701	0.815	364	1	0	1	0	1
RL3785	6.3.7	3991923	0.764	154	1	1	1	1	1
RL3786	1.5.0	3992927	0.777	391	1	0	1	1	1
RL3787	1.5.0	3994099	0.752	1062	1	0	1	1	1			
RL3788	2.2.10	3997320	0.715	245	1	0	0	0	0			
RL3789	0.0.1	3998258	0.714	374	1	0	0	0	0			
RL3790	6.0.0	3999387	0.821	154	1	1	1	1	0			
RL3791	3.3.15	4000028	0.816	262	1	0	0	0	0			
RL3792	3.3.21	4000956	0.758	256	1	0	0	0	0			
RL3793	6.3.5	4001726	0.754	339	1	0	0	0	0			
RL3794	1.5.0	4002922	0.819	641	1	0	0	0	0	s	c(siiaa)	PepT
RL3795	0.0.2	4004933	0.798	702	1	0	0	0	0			
RL3796	1.5.0	4007146	0.829	328	1	0	0	0	0	i	c(siiaa)	PepT
RL3797	1.5.0	4008143	0.876	396	1	0	0	0	0	i	c(siiaa)	PepT
RL3798	1.5.0	4009344	0.841	572	1	0	0	0	0	aa	c(siiaa)	PepT N/C
RL3799	3.3.21	4011073	0.775	264	1	0	1	1	1			
RL3800	3.3.15	4011864	0.8	291	1	0	1	1	1			
RL3801	3.3.21	4012848	0.771	700	1	0	0	0	0			
RL3802	4.1.1	4014958	0.763	180	1	0	0	0	0			
RL3803	0.0.2	4015630	0.787	157	1	0	0	0	1			
RL3804	1.5.0	4016193	0.804	369	1	1	1	0	0	a	c(aiis)	CUT1
RL3805	1.5.0	4017315	0.819	304	1	1	1	0	0	i	c(aiis)	CUT1
RL3806	1.5.0	4018240	0.821	294	1	1	1	0	0	i	c(aiis)	CUT1
RL3807	1.5.0	4019357	0.775	451	1	1	1	0	0	s	c(aiis)	CUT1
RL3808	6.3.9	4021074	0.776	401	1	0	1	1	0			
RL3809	1.5.0	4022500	0.821	412	1	0	1	1	0	s	c(siia)	CUT1
RL3810	1.5.0	4023812	0.852	294	1	0	1	1	0	i	c(siia)	CUT1
RL3811	1.5.0	4024696	0.826	281	1	0	1	1	0	i	c(siia)	CUT1
RL3812	0.0.1	4025538	0.78	340	1	0	1	1	0			
RL3813	3.3.15	4026561	0.781	309	1	1	1	1	0			
RL3814	1.5.0	4027487	0.812	357	1	0	1	1	0	a	c(siia)	CUT1
RL3815	4.1.4	4028592	0.693	293	1	1	1	0	1			
RL3816	4.1.4	4029470	0.771	493	1	0	0	1	0			
RL3817	4.1.4	4031020	0.77	371	1	1	1	1	1			
RL3818	4.1.4	4032261	0.736	449	1	0	0	1	0			
RL3819	6.0.0	4033607	0.765	247	1	0	0	1	0
RL3820	4.1.4	4034810	0.719	233	1	1	1	1	0
RL3821	4.1.4	4035711	0.693	561	1	0	0	0	0
RL3822	4.1.4	4037471	0.735	314	1	0	0	1	0
RL3823	4.1.4	4038422	0.741	461	3	1	1	1	0
RL3824	4.1.1	4039931	0.703	488	1	0	0	1	0
RL3825	4.1.1	4041586	0.689	125	1	0	0	0	0
RL3826	7.0.0	4042191	0.673	303	1	0	0	1	0
RL3827	0.0.2	4043236	0.725	340	1	0	0	1	0
RL3828	6.0.0	4044448	0.664	251	1	0	0	0	0
RL3829	6.0.0	4045648	0.649	218	1	0	0	0	0
RL3830	4.1.1	4046457	0.642	98	1	0	0	0	0
RL3831	4.1.5	4047333	0.659	369	1	1	1	0	0
RL3832	3.3.7	4048693	0.715	772	1	1	0	0	1
RL3833	3.3.15	4051609	0.596	251	1	0	1	1	1
RL3834	7.0.0	4052592	0.654	195	1	0	1	1	0
RL3835	0.0.1	4053643	0.475	187	1	0	0	1	1			
RL3836	4.1.1	4054278	0.61	197	1	0	1	1	1			
RL3837	0.0.2	4054882	0.629	261	1	0	0	0	1			
RL3838	3.3.15	4055664	0.643	266	1	0	0	1	1			
RL3839	6.3.3	4056686	0.659	260	1	0	1	0	0			
RL3840	1.5.0	4057663	0.697	328	1	0	1	1	1	s	c(sai)	CUT2
RL3841	3.3.7	4058698	0.656	326	1	0	0	0	0			
RL3842	1.5.0	4059935	0.686	246	1	0	1	1	1	a	c(sai)	CUT2
RL3843	1.5.0	4060716	0.718	333	1	0	1	1	1	i	c(sai)	CUT2
RL3844	1.5.0	4061751	0.71	349	1	0	0	0	0	a	c(aiaiis)	CUT1
RL3845	1.5.0	4062814	0.781	280	1	1	0	0	0	i	c(aiaiis)	CUT1
RL3846	1.5.0	4063653	0.797	307	1	1	0	1	0	i	c(aiaiis)	CUT1
RL3847	1.5.0	4064588	0.724	428	1	1	0	0	0	s	c(aiaiis)	CUT1
RL3848	3.3.15	4065968	0.707	251	1	1	0	1	0			
RL3849	6.3.3	4066756	0.733	252	1	0	0	0	0			
RL3850	3.3.21	4067672	0.745	381	1	0	0	0	1			
RL3851	0.0.0	4068831	0.722	303	1	0	0	0	0			
RL3852	0.0.0	4069739	0.712	112	1	0	0	0	0			
RL3853	1.4.1	4070123	0.753	443	1	0	0	0	1			
RL3854	3.3.15	4071538	0.72	267	1	0	0	0	0			
RL3855	3.5.3	4072658	0.808	184	1	0	0	1	0			
RL3856	7.2.1	4073234	0.743	143	1	0	1	0	1			
RL3857	3.3.15	4073676	0.74	249	1	0	1	0	0			
RL3858	3.3.15	4074447	0.765	387	1	0	1	0	0			
RL3859	1.5.0	4075644	0.766	365	1	0	1	0	0	a	c(aiis)	CUT1
RL3860	1.5.0	4076753	0.818	296	1	0	1	1	1	i	c(aiis)	CUT1
RL3861	1.5.0	4077640	0.785	316	1	0	1	0	0	i	c(aiis)	CUT1
RL3862	1.5.0	4078673	0.745	492	1	0	1	0	0	s	c(aiis)	CUT1
RL3863	6.3.3	4080355	0.704	236	1	0	1	0	0			
RL3864	3.3.15	4081119	0.704	388	1	0	1	0	0			
RL3865	3.3.15	4082349	0.782	453	1	0	1	0	0			
RL3866	3.3.15	4083728	0.8	399	1	0	1	0	0			
RL3867	0.0.1	4092056	0.657	112	1	0	1	0	0			
RL3868	0.0.1	4092535	0.73	68	1	0	0	1	0			
RL3869	2.2.11	4092900	0.75	268	1	0	1	1	0			
RL3870	7.0.0	4093721	0.762	232	1	1	0	1	1			
RL3871	1.5.0	4094511	0.779	580	1	0	0	0	0			
RL3872	3.7.1	4096338	0.768	314	1	1	1	0	1			
RL3873	6.3.8	4097494	0.727	200	1	1	0	0	0			
RL3874	1.5.0	4098266	0.803	403	1	1	0	0	0			
RL3875	1.5.0	4099526	0.838	1036	1	1	0	0	0			
RL3876	3.3.22	4102787	0.748	477	1	1	0	0	0			
RL3877	6.3.5	4104395	0.812	347	1	1	0	1	0			
RL3878	1.5.0	4105440	0.827	340	1	1	0	1	0	s	c(siia)	POPT
RL3879	1.5.0	4106531	0.829	275	1	1	0	1	0	i	c(siia)	POPT
RL3880	1.5.0	4107355	0.845	259	1	1	1	1	0	i	c(siia)	POPT
RL3881	1.5.0	4108127	0.789	341	1	1	0	1	1	a	c(siia)	POPT
RL3882	3.3.17	4109118	0.794	319	1	1	0	1	0			
RL3883	3.4.2	4110074	0.784	595	1	1	0	1	0			
RL3884	1.5.2	4112170	0.723	310	1	1	0	1	0	s	c(saii)	MZT
RL3885	1.5.2	4113099	0.785	301	1	1	0	1	0	a	c(saii)	MZT
RL3886	1.5.2	4114001	0.779	286	1	1	0	1	0	i	c(saii)	MZT
RL3887	1.5.2	4114858	0.816	281	1	1	0	1	0	i	c(saii)	MZT
RL3888	3.3.21	4115789	0.751	389	1	1	0	1	0			
RL3889	4.1.1	4117175	0.842	502	1	1	0	1	1			
RL3890	4.1.1	4118690	0.83	153	1	1	0	1	0			
RL3891	0.0.2	4119364	0.84	327	1	1	0	1	1			
RL3892	6.1.2	4120576	0.838	444	1	1	0	1	0			
RL3893	6.1.1	4121907	0.767	600	1	1	0	1	1			
RL3894	1.5.4	4123892	0.809	220	1	0	0	1	1			
RL3895	4.1.1	4124542	0.706	210	1	0	0	0	0			
RL3896	4.1.1	4125200	0.762	248	1	0	0	0	0			
RL3897	0.0.2	4125973	0.781	69	1	0	0	0	0			
RL3898	3.3.15	4126413	0.803	184	1	0	1	0	1			
RL3899	6.0.0	4127461	0.822	510	1	0	0	0	0			
RL3900	0.0.0	4129081	0.733	90	1	0	0	0	0			
RL3901	3.5.5	4129359	0.779	392	1	0	1	1	1			
RL3902	3.3.9	4130608	0.807	794	1	0	1	1	1			
RL3903	0.0.0	4133042	0.667	102	1	0	0	0	0			
RL3904	6.3.2	4133376	0.661	296	1	1	1	0	1			
RL3905	1.4.2	4134391	0.743	390	4	1	1	1	1			
RL3906	1.5.0	4135773	0.82	390	1	1	0	1	0	s	c(siiaa)	HAAT
RL3907	1.5.0	4136973	0.763	303	1	1	0	1	0	i	c(siiaa)	HAAT
RL3908	1.5.0	4137886	0.747	334	1	1	0	1	0	i	c(siiaa)	HAAT
RL3909	1.5.0	4138887	0.771	254	1	1	0	1	0	a	c(siiaa)	HAAT
RL3910	1.5.0	4139632	0.805	238	1	1	0	1	0	a	c(siiaa)	HAAT
RL3911	1.6.1	4140748	0.713	279	1	0	0	0	0			
RL3912	0.0.0	4142180	0.691	284	1	0	0	0	0			
RL3913	0.0.0	4143240	0.523	94	1	0	0	0	0			
RL3914	0.0.1	4143549	0.789	96	1	0	0	0	0			
RL3915	0.0.0	4143849	0.565	65	1	0	0	0	0
RL3916	4.1.4	4144086	0.651	469	1	0	0	1	1
RL3917	4.1.1	4146510	0.717	111	1	0	0	0	0
RL3918	0.0.0	4146958	0.702	618	1	0	0	0	0
RL3919	0.0.0	4148852	0.613	114	1	0	0	0	0
RL3920	5.1.2	4149196	0.8	154	1	0	0	0	0
RL3921	4.1.1	4149635	0.744	84	1	0	0	0	0
RL3922	0.0.2	4149916	0.738	143	1	0	0	0	0
RL3923	0.0.0	4150344	0.603	67	1	0	0	0	0
RL3924	5.1.2	4150547	0.649	369	1	1	0	0	0
RL3925	0.0.0	4151715	0.714	82	1	0	0	0	0
RL3926	0.0.2	4151928	0.666	673	1	0	1	0	0
RL3927	0.0.2	4153950	0.69	752	1	0	0	0	1
RL3928	0.0.1	4156346	0.777	335	1	0	1	0	0
RL3929	0.0.2	4157337	0.719	132	1	0	0	0	0
RL3930	0.0.1	4157732	0.746	607	1	0	1	0	0
RL3931	0.0.1	4159552	0.751	232	1	0	1	0	0
RL3932	5.1.2	4160266	0.72	187	1	0	1	0	0
RL3933	0.0.2	4161065	0.783	261	1	0	0	0	0
RL3934	0.0.2	4161875	0.861	324	1	0	1	0	0
RL3935	0.0.2	4162869	0.709	358	1	0	1	0	0
RL3936	0.0.1	4163981	0.765	103	1	0	1	0	0
RL3937	0.0.1	4164311	0.801	695	1	0	1	0	0
RL3938	5.1.2	4166395	0.787	523	1	0	0	0	0
RL3939	5.1.2	4167932	0.758	157	1	0	0	0	0
RL3940	0.0.2	4168521	0.756	92	1	0	0	0	0
RL3941	0.0.0	4168846	0.64	93	1	0	0	0	0
RL3942	0.0.0	4169474	0.641	121	1	0	0	0	0
RL3943	0.0.0	4170034	0.631	126	1	0	0	0	0
RL3944	4.1.1	4170588	0.604	239	1	0	0	0	0
RL3945	5.1.2	4171331	0.737	553	1	0	0	0	0
RL3946	0.0.1	4173128	0.602	257	1	0	1	0	0
RL3947	0.0.0	4173891	0.684	80	1	0	0	0	0
RL3948	0.0.2	4174130	0.556	89	1	0	0	0	0
RL3948A	0.0.2	4174489	0.539	259	1	0	0	0	0
RL3950	5.1.2	4175346	0.711	245	1	0	0	0	0
RL3951	6.0.0	4176307	0.603	159	1	0	0	0	0
RL3952	0.0.0	4177084	0.775	136	1	0	0	0	0
RL3953	0.0.0	4177550	0.66	102	1	0	0	0	0
RL3954	0.0.0	4177855	0.636	89	1	0	0	0	0
RL3955	0.0.0	4178117	0.664	220	1	0	0	0	0
RL3956	2.2.3	4178908	0.679	533	1	1	1	0	1
RL3957	2.2.10	4180681	0.79	408	5	1	1	1	1
RL3958	6.0.0	4182290	0.794	717	1	1	0	1	1
RL3959	0.0.1	4184605	0.765	88	1	0	0	1	0
RL3960	3.1.17	4185033	0.802	531	3	1	1	1	1
RL3961	3.1.17	4186711	0.804	392	5	1	1	1	1
RL3962	1.6.1	4188078	0.791	281	2	1	1	1	1
RL3963	4.1.1	4189311	0.675	132	1	0	0	0	0
RL3964	4.1.2	4189839	0.817	450	5	1	1	1	1
RL3965	1.7.1	4191433	0.768	643	2	1	1	1	1
RL3966	2.2.11	4193461	0.684	485	5	1	1	1	1
RL3967	0.0.2	4194930	0.766	328	5	1	1	1	1
RL3968	4.1.3	4196079	0.8	177	5	1	1	1	1
RL3969	1.5.5	4196765	0.798	435	5	1	1	1	1
RL3970	7.2.1	4198093	0.629	137	1	0	0	0	0
RL3971	4.1.3	4198507	0.745	379	2	1	1	1	0
RL3972	1.5.5	4199655	0.75	151	2	1	1	1	1
RL3973	1.5.5	4200129	0.783	239	2	1	1	1	1
RL3974	7.0.0	4201224	0.823	151	2	1	1	1	1
RL3975	3.6.0	4201796	0.813	406	1	0	0	1	0
RL3976	3.6.0	4203320	0.766	274	1	0	0	1	0
RL3977	3.6.0	4204141	0.764	305	1	0	0	1	0
RL3978	0.0.0	4205117	0.723	231	1	0	0	0	0
RL3979	3.2.5	4205930	0.726	195	5	1	1	1	1
RL3980	7.0.0	4206521	0.836	274	2	1	1	1	1
RL3981	0.0.2	4207514	0.815	281	1	1	0	1	1
RL3982	0.0.2	4208500	0.749	181	1	1	0	0	0
RL3983	0.0.1	4209142	0.776	248	5	1	1	1	1
RL3984	7.0.0	4209987	0.759	333	5	1	1	1	1
RL3985	1.1.1	4211114	0.83	782	1	1	0	0	0
RL3986	2.2.3	4213671	0.789	169	2	1	1	1	1
RL3987	0.0.1	4214235	0.593	87	3	1	1	1	0
RL3988	0.0.1	4214479	0.697	138	1	1	1	0	0
RL3989	2.2.3	4214909	0.779	204	5	1	1	1	1
RL3990	2.2.3	4215607	0.798	346	5	1	1	1	1
RL3991	7.0.0	4216648	0.733	300	1	0	1	1	1
RL3992	7.0.0	4217558	0.728	170	1	1	0	0	0
RL3993	2.2.3	4218161	0.746	187	1	1	1	0	0
RL3994	1.6.1	4218809	0.786	460	1	1	0	1	0
RL3995	4.1.1	4220188	0.807	867	1	1	1	1	0
RL3996	4.1.1	4223050	0.806	117	1	0	1	0	0
RL3997	1.5.0	4223413	0.792	738	1	1	0	1	0
RL3998	3.5.6	4225788	0.736	390	1	1	1	0	1
RL3999	0.0.1	4226957	0.779	160	1	0	1	1	0
RL4000	6.3.13	4227506	0.75	110	1	0	1	1	1
RL4001	0.0.2	4227914	0.829	178	1	0	0	0	0
RL4002	3.3.15	4228545	0.712	328	4	1	1	1	1
RL4003	0.0.1	4229778	0.804	495	1	0	1	0	0
RL4004	0.0.1	4231575	0.793	125	1	0	1	1	1
RL4005	0.0.2	4231968	0.779	90	1	0	1	1	1
RL4006	3.5.1	4232574	0.797	657	2	1	1	1	1
RL4007	3.5.1	4234629	0.853	336	2	1	1	1	1
RL4008	0.0.1	4235892	0.667	104	1	0	0	1	0
RL4009	4.1.1	4236411	0.667	59	1	0	0	0	0
RL4010	1.7.1	4237079	0.85	626	1	1	1	0	1
RL4011	3.5.1	4239030	0.772	401	5	1	1	1	1			
RL4012	3.5.5	4240551	0.803	332	5	1	1	1	1			
RL4013	1.4.1	4241706	0.776	307	1	0	0	1	1			
RL4014	1.5.0	4243010	0.833	432	5	1	1	1	0			
RL4015	0.0.1	4244330	0.836	63	1	0	1	1	1			
RL4016	0.0.2	4244928	0.753	166	5	1	1	1	1			
RL4017	4.2.2	4245619	0.758	73	2	1	1	1	1			
RL4018	1.5.0	4246030	0.825	600	5	1	1	1	1	ia	c(ia)	export
RL4019	0.0.1	4247976	0.799	330	1	1	0	1	1			
RL4020	0.0.2	4249254	0.78	62	1	1	1	0	0			
RL4021	0.0.2	4249714	0.783	112	1	1	0	0	0			
RL4022	0.0.1	4250060	0.774	416	1	0	1	0	0			
RL4023	1.1.1	4251314	0.801	343	5	1	1	1	1			
RL4024	4.1.1	4252349	0.795	368	5	1	1	1	1			
RL4025	3.6.1	4253567	0.809	266	5	1	1	1	1			
RL4026	6.3.8	4254583	0.733	192	1	0	0	1	0			
RL4027	3.3.15	4255235	0.812	246	2	1	1	1	0
RL4028	6.1.2	4256061	0.826	365	1	0	1	0	1
RL4029	1.1.1	4257220	0.821	285	1	0	1	0	1
RL4030	1.1.1	4258107	0.794	160	1	0	0	0	1
RL4031	1.1.1	4258586	0.786	605	1	0	0	0	1
RL4032	1.1.1	4260577	0.789	640	1	0	0	0	0
RL4033	1.1.1	4262769	0.768	560	1	0	0	0	0
RL4034	1.1.1	4264512	0.75	169	1	0	0	0	1
RL4035	6.1.1	4265018	0.818	683	1	0	0	0	1
RL4036	6.1.2	4267066	0.778	122	1	0	0	0	1
RL4037	0.0.2	4267431	0.562	97	1	0	0	0	0
RL4038	0.0.2	4268100	0.79	580	1	0	0	0	1
RL4039	1.1.1	4269979	0.832	360	5	1	1	1	1
RL4040	3.2.14	4271072	0.782	217	4	1	1	1	1
RL4041	4.1.1	4271830	0.841	254	5	1	1	1	0
RL4042	6.0.0	4272691	0.723	86	1	0	1	1	0
RL4043	0.0.1	4273559	0.781	67	3	1	1	1	0
RL4044	3.7.1	4273781	0.8	164	4	1	1	1	1
RL4045	3.7.1	4274272	0.762	358	2	1	1	1	1
RL4046	0.0.1	4275705	0.765	226	5	1	1	1	1
RL4047	3.3.15	4276415	0.743	386	1	1	1	0	1
RL4048	3.3.15	4277629	0.739	238	1	0	1	0	0
RL4049	0.0.1	4278471	0.789	281	1	0	1	0	1
RL4050	1.6.1	4279455	0.792	578	5	1	1	1	1
RL4051	3.4.2	4281348	0.802	324	1	1	1	1	1
RL4052	3.3.15	4282393	0.748	265	1	1	1	1	0
RL4053	6.3.2	4283309	0.771	316	1	0	1	1	1
RL4054	0.0.2	4284301	0.707	268	1	0	0	0	0
RL4055	6.3.6	4285339	0.815	298	1	0	1	1	0
RL4056	3.3.15	4286350	0.797	139	1	0	0	0	1
RL4057	0.0.2	4286766	0.728	134	1	0	0	0	0
RL4058	0.0.2	4287167	0.778	185	1	0	0	0	0
RL4059	1.5.0	4287730	0.754	211	1	1	0	1	0
RL4060	3.5.5	4288489	0.805	479	5	1	1	1	1
RL4061	0.0.1	4289928	0.658	161	5	1	1	1	1
RL4062	7.0.0	4290612	0.735	262	5	1	1	1	0
RL4063	0.0.1	4291450	0.663	101	5	1	1	1	1
RL4065	0.0.1	4291847	0.747	87	4	1	1	1	1
RL4066	0.0.1	4292273	0.782	615	2	1	1	1	0
RL4067	6.1.2	4294299	0.79	494	5	1	1	1	1
RL4068	2.1.4	4296153	0.783	618	2	1	1	1	1
RL4069	3.2.5	4298055	0.765	402	5	1	1	1	1
RL4070	7.2.1	4299260	0.805	209	4	1	1	1	0
RL4071	0.0.2	4299892	0.784	94	1	0	1	0	0
RL4072	0.0.2	4300194	0.707	121	1	0	0	0	0
RL4073	2.2.0	4300755	0.832	483	4	1	1	1	1
RL4074	0.0.1	4302378	0.731	122	5	1	1	1	0
RL4075	3.3.17	4303273	0.776	653	5	1	1	1	1
RL4076	3.2.6	4305359	0.807	344	5	1	1	1	1
RL4077	0.0.2	4306579	0.796	346	5	1	1	1	1
RL4078	4.1.1	4307623	0.821	151	5	1	1	1	1
RL4079	2.2.5	4308110	0.805	331	2	1	1	1	1
RL4080	0.0.1	4309246	0.776	512	5	1	1	1	1
RL4081	4.1.4	4310857	0.777	295	4	1	1	1	1
RL4082	4.1.2	4311946	0.787	407	5	1	1	1	1
RL4083	0.0.1	4313367	0.781	405	5	1	1	1	1
RL4084	3.1.8	4314759	0.842	484	5	1	1	1	1
RL4085	3.1.7	4316440	0.832	1573	5	1	1	1	1
RL4086	3.4.2	4321701	0.784	350	2	1	1	1	1
RL4087	6.3.6	4322808	0.8	284	1	1	1	0	0
RL4088	4.1.1	4323720	0.85	344	3	1	1	1	0
RL4089	1.6.1	4324833	0.704	156	5	1	1	1	1
RL4090	3.4.4	4325556	0.789	374	5	1	1	1	1
RL4091	3.6.1	4326731	0.815	257	2	1	1	1	1
RL4092	7.0.0	4327776	0.753	293	5	1	1	1	1			
RL4093	6.1.2	4328842	0.789	120	5	1	1	1	1			
RL4094	0.0.0	4329317	0.577	110	1	0	0	0	0			
RL4095	0.0.0	4329854	0.807	168	1	0	0	0	0			
RL4096	0.0.2	4330370	0.797	241	1	1	0	1	0			
RL4097	4.1.1	4331325	0.753	169	1	1	0	1	1			
RL4098	0.0.0	4331924	0.683	65	1	0	0	0	0			
RL4099	0.0.0	4332158	0.75	76	1	0	0	0	0			
RL4100	4.1.1	4332738	0.847	362	1	1	0	1	0			
RL4101	4.1.1	4334356	0.846	505	1	1	0	1	1			
RL4102	4.1.1	4335962	0.765	163	1	1	0	1	1			
RL4103	0.0.1	4336450	0.788	314	1	1	0	1	1			
RL4104	1.5.0	4337777	0.813	348	1	1	0	1	0	s	o(s)	unclass
RL4105	3.1.2	4338985	0.73	253	1	0	0	0	0			
RL4106	3.3.15	4340178	0.793	622	1	0	0	1	0			
RL4107	6.1.2	4342245	0.802	225	1	1	0	1	0			
RL4108	6.1.1	4342919	0.827	460	1	1	0	1	0
RL4109	7.0.0	4344405	0.81	1108	1	1	1	0	1
RL4110	0.0.2	4347772	0.824	805	5	1	1	1	1
RL4111	7.0.0	4350195	0.829	292	5	1	1	1	1
RL4112	0.0.2	4351189	0.668	398	1	1	0	1	0
RL4113	0.0.0	4352382	0.5	75	1	0	0	0	0
RL4114	2.1.3	4352662	0.818	820	5	0	0	0	0
RL4115	2.2.8	4355121	0.792	735	2	1	1	1	1
RL4116	2.2.8	4357348	0.823	420	2	1	1	1	1
RL4117	2.2.8	4358614	0.761	480	2	1	1	1	1
RL4118	3.3.7	4360063	0.803	543	3	1	1	1	1
RL4119	3.3.7	4361707	0.793	658	2	1	1	1	0
RL4120	3.3.22	4363774	0.843	162	5	1	1	1	1
RL4121	7.0.0	4364281	0.651	132	1	0	0	0	0
RL4122	3.4.2	4364724	0.729	182	5	1	1	1	0
RL4123	3.4.2	4365265	0.813	997	5	1	1	1	0
RL4124	3.4.2	4368255	0.721	113	5	1	1	1	0
RL4125	0.0.2	4368609	0.691	133	1	1	1	0	0
RL4126	3.4.2	4369010	0.814	417	3	1	1	1	0
RL4127	0.0.1	4370544	0.705	330	1	0	0	1	1
RL4128	3.3.15	4371546	0.767	738	1	0	0	1	1
RL4129	3.3.15	4374011	0.772	528	1	0	0	1	1
RL4130	4.2.2	4375768	0.634	74	5	1	1	1	1
RL4131	7.0.0	4376128	0.764	289	2	1	1	1	1
RL4132	6.1.1	4377517	0.791	550	1	1	0	1	0
RL4133	0.0.1	4379284	0.758	160	1	0	1	1	1
RL4134	3.3.18	4379856	0.828	464	1	0	1	1	1
RL4135	3.3.18	4381258	0.857	132	1	0	1	1	1
RL4136	3.3.18	4381656	0.76	382	1	0	1	1	1
RL4137	4.1.1	4382960	0.699	108	1	0	0	1	0
RL4138	0.0.2	4383431	0.719	250	1	0	1	0	1
RL4139	6.0.0	4384326	0.819	767	1	0	1	1	0
RL4140	1.5.0	4386887	0.771	202	1	1	1	1	1
RL4141	1.5.0	4387517	0.85	497	1	1	1	1	1
RL4142	1.5.0	4389364	0.782	368	2	1	1	1	1
RL4143	3.4.2	4390761	0.805	259	5	1	1	1	1
RL4144	3.3.15	4391610	0.735	318	2	1	1	1	1
RL4145	6.3.5	4392596	0.803	340	5	1	1	1	1
RL4146	6.3.7	4393736	0.829	170	5	1	1	1	0
RL4147	0.0.1	4394331	0.748	262	1	1	0	1	1
RL4148	7.0.0	4395268	0.804	372	2	1	1	1	1
RL4149	0.0.2	4396386	0.781	329	2	1	1	1	1
RL4150	7.0.0	4397382	0.712	168	1	0	1	1	0
RL4151	5.1.4	4398032	0.783	444	1	0	1	1	0
RL4152	3.1.6	4399657	0.78	272	1	0	0	0	0
RL4153	6.0.0	4400575	0.715	385	1	0	0	0	1
RL4154	0.0.1	4401888	0.771	359	1	1	0	1	0
RL4155	7.0.0	4403168	0.75	196	5	1	1	1	1
RL4156	3.4.2	4403853	0.788	377	5	1	1	1	1
RL4157	6.3.6	4405512	0.792	297	2	1	1	1	0
RL4158	0.0.1	4406628	0.795	213	5	1	1	1	1
RL4159	4.1.1	4407263	0.818	358	2	1	1	1	1
RL4160	0.0.1	4408548	0.772	231	5	1	1	1	1
RL4161	0.0.2	4409307	0.716	239	5	1	1	1	0
RL4162	3.3.3	4410282	0.791	212	5	1	1	1	1
RL4163	0.0.1	4411072	0.718	162	5	1	1	1	0
RL4164	0.0.1	4411538	0.754	302	4	1	1	1	0
RL4165	7.0.0	4412594	0.757	158	1	0	0	0	0
RL4166	0.0.1	4413142	0.807	309	5	1	1	1	1
RL4167	6.0.0	4414093	0.795	737	1	1	0	0	0
RL4168	2.1.3	4416420	0.764	457	1	1	0	1	1
RL4169	4.1.1	4418028	0.74	134	1	0	0	0	1
RL4170	3.3.15	4418512	0.79	395	5	1	1	1	0
RL4171	7.0.0	4419925	0.787	350	1	1	1	1	0
RL4172	1.5.0	4421227	0.832	315	1	1	0	1	0	s	c(siaa)	CUT2
RL4173	1.5.0	4422290	0.819	334	1	1	0	1	0	i	c(siaa)	CUT2
RL4174	1.5.0	4423372	0.795	508	1	1	0	1	0	aa	c(siaa)	CUT2 N/C
RL4175	6.3.5	4425065	0.793	343	1	1	0	1	0			
RL4176	3.3.9	4426177	0.819	436	2	1	1	1	1			
RL4177	3.3.9	4427536	0.804	483	2	1	1	1	1			
RL4178	6.3.5	4429009	0.783	341	5	1	1	1	1			
RL4179	1.5.0	4430236	0.86	532	5	1	1	1	1			
RL4180	1.5.0	4431862	0.804	403	5	1	1	1	0			
RL4181	6.3.8	4433222	0.786	226	5	1	1	1	1			
RL4182	6.3.2	4434008	0.714	279	4	1	1	1	1			
RL4183	4.1.1	4435078	0.826	245	4	1	1	1	1			
RL4184	2.2.1	4436061	0.829	488	5	1	1	1	1			
RL4185	2.2.1	4437550	0.831	498	1	1	0	1	0			
RL4186	3.3.15	4439216	0.708	250	1	0	0	0	0			
RL4187	6.3.2	4440098	0.722	296	1	0	1	0	0			
RL4188	0.0.2	4441004	0.746	230	1	1	0	1	0			
RL4189	6.3.6	4441873	0.785	302	1	0	1	1	0			
RL4190	1.5.0	4442899	0.857	386	1	0	1	1	0	s	c(saii)	POPT
RL4191	1.5.0	4444272	0.843	328	1	0	1	1	0	a	c(saii)	POPT
RL4192	1.5.0	4445255	0.84	321	1	0	1	1	0	i	c(saii)	POPT
RL4193	1.5.0	4446210	0.861	270	1	0	1	1	0	i	c(saii)	POPT
RL4194	3.3.15	4447036	0.818	475	1	0	1	1	0			
RL4195	4.1.1	4448575	0.701	70	1	1	0	1	1			
RL4196	0.0.2	4448870	0.668	231	1	0	0	0	1			
RL4197	6.1.1	4449689	0.639	458	1	0	1	0	1			
RL4198	6.1.2	4451062	0.684	240	1	0	1	0	1			
RL4199	0.0.0	4451988	0.511	90	1	0	0	0	0			
RL4200	0.0.0	4452443	0.616	163	1	0	0	0	0			
RL4201	4.1.1	4453061	0.732	149	1	0	1	1	0			
RL4202	4.1.1	4453560	0.724	222	3	1	1	1	1			
RL4203	3.3.9	4454322	0.817	323	2	1	1	1	0			
RL4204	6.0.0	4455711	0.795	341	1	1	1	0	0			
RL4205	2.2.3	4456772	0.798	312	5	1	1	1	1			
RL4206	4.1.1	4457724	0.741	165	4	1	1	1	1			
RL4207	2.1.1	4458217	0.842	268	5	1	1	1	1			
RL4208	6.3.8	4458991	0.718	194	1	1	1	1	1			
RL4209	7.0.0	4459650	0.757	141	1	0	1	1	0			
RL4210	3.1.6	4460082	0.73	237	5	1	1	1	1			
RL4211	6.0.0	4461027	0.764	284	1	1	0	0	0			
RL4212	3.3.9	4461936	0.783	528	4	1	1	1	0			
RL4213	7.0.0	4463519	0.725	229	5	1	1	1	1			
RL4214	3.4.3	4464303	0.764	493	2	1	1	1	0			
RL4215	1.5.3	4465869	0.838	332	5	1	1	1	1	a	c(aiis)	CUT1
RL4216	1.5.3	4466888	0.894	276	4	1	1	1	1	i	c(aiis)	CUT1
RL4217	1.5.3	4467720	0.811	319	1	1	1	1	1	i	c(aiis)	CUT1
RL4218	1.5.3	4468734	0.819	436	4	1	1	1	1	s	c(aiis)	CUT1
RL4219	6.0.0	4470191	0.774	317	5	1	1	1	1			
RL4220	4.1.4	4471294	0.813	192	1	0	0	1	0			
RL4221	3.3.15	4472260	0.828	306	1	1	0	1	0			
RL4222	4.1.4	4473180	0.759	636	1	1	0	1	0			
RL4223	1.5.0	4475303	0.843	1048	2	1	1	1	1			
RL4224	1.5.0	4478476	0.805	379	5	1	1	1	0			
RL4225	6.3.8	4479666	0.778	202	5	1	1	1	1			
RL4226	1.6.2	4480547	0.755	143	1	0	1	0	1			
RL4227	3.3.15	4481187	0.769	259	1	0	1	1	0			
RL4228	7.0.0	4481967	0.699	296	1	1	1	1	0			
RL4229	1.5.0	4482854	0.778	316	1	0	0	1	0	i	c(iaas)	CUT2
RL4230	1.5.0	4483822	0.782	502	1	0	1	1	0	aa	c(iaas)	CUT2 N/C
RL4231	1.5.0	4485398	0.804	327	1	0	1	1	0	s	c(iaas)	CUT2
RL4232	6.3.3	4486591	0.765	251	1	0	1	1	0			
RL4233	3.3.15	4487413	0.809	382	1	0	1	1	1			
RL4234	4.1.1	4488715	0.712	131	1	0	1	0	0			
RL4235	3.3.15	4489192	0.782	259	1	1	0	1	0			
RL4236	3.3.15	4489992	0.766	428	1	0	0	1	1			
RL4237	0.0.1	4491275	0.776	341	1	0	0	1	0			
RL4238	0.0.1	4492393	0.779	395	1	0	0	1	0			
RL4239	3.3.15	4493783	0.837	273	1	0	1	1	0			
RL4240	0.0.2	4494700	0.785	303	1	1	0	1	0			
RL4241	0.0.2	4495616	0.78	249	1	0	0	0	0			
RL4242	1.5.0	4496384	0.782	360	1	0	0	0	0	a	c(aiis)	CUT1
RL4243	1.5.0	4497486	0.854	303	1	0	0	0	0	i	c(aiis)	CUT1
RL4244	1.5.0	4498399	0.832	295	1	0	0	0	0	i	c(aiis)	CUT1
RL4245	1.5.0	4499390	0.772	430	1	0	0	0	0	s	c(aiis)	CUT1
RL4246	3.3.15	4500861	0.789	342	1	0	0	0	0			
RL4247	6.3.5	4501899	0.832	332	1	0	1	0	0			
RL4248	3.3.7	4503100	0.828	747	1	0	0	1	0			
RL4249	1.5.0	4505353	0.847	371	1	0	0	1	0	a	c(aiis)	CUT1
RL4250	1.5.0	4506472	0.873	314	1	0	1	1	1	i	c(aiis)	CUT1
RL4251	1.5.0	4507413	0.858	317	1	0	1	1	1	i	c(aiis)	CUT1
RL4252	1.5.0	4508503	0.812	419	1	0	0	1	1	s	c(aiis)	CUT1
RL4253	6.3.5	4510067	0.786	350	1	0	0	0	0			
RL4254	6.0.0	4511299	0.709	236	5	1	1	1	1			
RL4255	3.2.5	4512006	0.733	119	5	1	1	1	1			
RL4256	0.0.1	4512362	0.66	247	2	1	1	1	1			
RL4257	3.3.15	4513127	0.747	408	1	1	0	1	1			
RL4258	2.2.3	4514455	0.822	324	1	1	0	0	1			
RL4259	2.2.3	4515665	0.814	707	1	1	0	0	1			
RL4260	2.2.3	4517848	0.727	135	1	1	0	0	0			
RL4261	3.5.3	4518270	0.812	73	1	1	0	0	0			
RL4262	1.5.2	4519162	0.754	756	4	1	1	1	0			
RL4263	6.3.12	4521501	0.794	140	5	1	1	1	0			
RL4264	0.0.1	4521993	0.781	404	1	1	0	1	1			
RL4265	2.2.10	4523221	0.83	161	1	0	1	1	1			
RL4266	6.0.0	4523912	0.764	319	5	1	1	1	1			
RL4267	3.3.4	4525038	0.817	502	5	1	1	1	1			
RL4268	0.0.1	4526774	0.735	137	1	0	1	1	0
RL4269	7.0.0	4527294	0.734	198	1	1	0	0	1
RL4270	0.0.2	4527915	0.766	116	1	1	0	0	1
RL4271	3.3.15	4528432	0.8	235	1	0	1	0	1
RL4272	1.5.2	4529372	0.715	377	1	0	1	0	1
RL4273	4.1.1	4530597	0.7	267	1	0	1	0	0
RL4274	1.5.0	4531632	0.725	397	1	0	0	0	1
RL4275	1.5.0	4532969	0.791	1056	1	0	0	0	1
RL4276	0.0.2	4536238	0.655	265	1	0	0	0	1
RL4277	1.1.1	4537301	0.677	842	1	0	0	0	0
RL4278	2.1.4	4547168	0.793	646	5	1	1	1	1
RL4279	1.3.1	4549228	0.815	866	5	1	1	1	1
RL4280	0.0.2	4552081	0.701	255	5	1	1	1	1
RL4281	2.2.9	4553191	0.641	286	5	1	1	1	1
RL4282	2.2.10	4554048	0.799	359	5	1	1	1	1
RL4283	3.5.8	4555157	0.811	755	5	1	1	1	1
RL4284	3.1.13	4557513	0.748	424	5	1	1	1	1
RL4286	3.2.8	4559083	0.766	248	5	1	1	1	1
RL4287	0.0.2	4559915	0.752	142	2	1	1	1	1
RL4288	7.0.0	4560340	0.804	285	5	1	1	1	1
RL4289	2.2.3	4561208	0.695	85	3	1	1	1	1
RL4290	0.0.2	4561497	0.745	246	2	1	1	1	1
RL4291	0.0.1	4562348	0.761	294	5	1	1	1	1
RL4292	7.0.0	4563251	0.604	55	1	0	0	1	0
RL4293	4.1.1	4563493	0.735	105	5	1	1	1	0
RL4294	3.3.17	4563937	0.794	137	2	1	1	1	1
RL4295	3.3.15	4564347	0.802	268	2	1	1	1	0
RL4296	3.1.2	4565134	0.781	413	5	1	1	1	1
RL4297	2.2.9	4566599	0.785	293	5	1	1	1	1
RL4298	1.5.5	4567724	0.848	905	2	1	1	1	1
RL4299	1.5.0	4570614	0.799	474	2	1	1	1	1
RL4300	0.0.2	4572042	0.784	424	1	0	1	1	1
RL4301	3.3.4	4573363	0.746	543	1	0	1	1	1
RL4302	3.3.15	4575216	0.831	326	1	0	0	0	0
RL4303	6.3.8	4576290	0.757	192	5	1	1	1	0
RL4304	1.5.0	4576995	0.851	431	1	1	1	1	1
RL4305	0.0.1	4578697	0.629	95	1	0	0	1	0
RL4306	0.0.0	4579154	0.681	141	1	0	0	0	0
RL4307	1.5.2	4579650	0.833	582	1	0	0	0	1
RL4308	0.0.1	4581551	0.702	100	1	0	0	1	0
RL4309	4.1.1	4582036	0.727	196	1	1	1	0	1
RL4310	4.1.1	4582650	0.809	172	5	1	1	1	1
RL4311	7.0.0	4583249	0.753	185	2	1	1	1	1
RL4312	2.2.3	4583918	0.737	225	2	1	1	1	1
RL4313	7.2.1	4584591	0.751	298	5	1	1	1	1
RL4314	4.1.1	4585455	0.816	307	5	1	1	1	1
RL4315	3.3.15	4586452	0.742	277	5	1	1	1	0
RL4316	4.1.1	4587304	0.9	67	1	0	1	1	0
RL4317	3.2.3	4587528	0.77	192	5	1	1	1	1
RL4318	4.1.1	4588140	0.805	261	5	1	1	1	0
RL4319	3.5.3	4589113	0.822	249	5	1	1	1	1
RL4320	3.5.3	4589888	0.81	309	1	1	1	1	1
RL4321	3.4.4	4590966	0.77	293	5	1	1	1	1
RL4322	3.5.3	4591967	0.788	220	5	1	1	1	1
RL4323	3.1.2	4592706	0.815	454	5	1	1	1	1
RL4324	0.0.1	4594229	0.765	70	1	0	0	0	0
RL4325	3.1.13	4594453	0.824	422	5	1	1	1	1
RL4326	4.1.1	4595887	0.813	883	2	1	1	1	1
RL4327	6.1.2	4598687	0.687	119	1	1	0	1	1
RL4328	3.3.17	4599265	0.831	180	2	1	1	1	0
RL4329	4.1.1	4599935	0.731	219	1	1	0	0	0
RL4330	1.7.1	4600798	0.786	219	5	1	1	1	1
RL4331	1.7.1	4601450	0.823	337	5	1	1	1	1
RL4332	4.1.1	4602537	0.803	236	2	1	1	1	1
RL4333	7.0.0	4603388	0.779	271	2	1	1	1	1
RL4334	0.0.1	4604209	0.715	188	3	1	1	1	1
RL4335	0.0.2	4604787	0.787	338	1	0	1	1	1
RL4336	7.0.0	4605912	0.703	139	1	0	0	0	0
RL4337	3.1.20	4606340	0.774	307	5	1	1	1	1
RL4338	3.1.10	4607260	0.779	365	2	1	1	1	1
RL4339	0.0.1	4608561	0.785	258	5	1	1	1	1
RL4340	1.6.1	4609424	0.76	256	5	1	1	1	1
RL4341	0.0.2	4610194	0.664	140	2	1	1	1	1
RL4342	4.1.1	4610736	0.724	296	1	0	1	1	1
RL4343	0.0.2	4611657	0.786	260	5	1	1	1	1
RL4344	4.1.1	4613089	0.854	211	5	1	1	1	0
RL4345	7.2.1	4613729	0.706	188	1	0	0	0	1
RL4347	0.0.2	4614373	0.77	356	5	1	1	1	1
RL4348	3.2.3	4615541	0.823	633	5	1	1	1	1
RL4349	3.2.3	4617455	0.812	330	5	1	1	1	1
RL4350	7.0.0	4618758	0.731	205	2	1	1	1	1
RL4351	4.1.1	4619811	0.831	436	1	0	1	1	1
RL4352	3.1.20	4621121	0.778	376	5	1	1	1	1
RL4353	3.1.19	4622248	0.782	185	5	1	1	1	1
RL4354	2.2.3	4623166	0.775	317	2	1	1	1	1
RL4355	3.6.0	4624182	0.792	317	5	1	1	1	1
RL4356	0.0.2	4625265	0.768	430	5	1	1	1	1
RL4357	6.0.0	4626563	0.792	74	5	1	1	1	1
RL4358	1.5.3	4627310	0.756	325	1	1	0	1	1
RL4359	1.5.3	4628435	0.789	192	1	1	0	1	1
RL4360	1.5.3	4629018	0.827	426	1	1	0	1	1
RL4361	6.3.3	4630308	0.72	257	1	0	0	1	0
RL4362	3.2.3	4631116	0.769	393	2	1	1	1	0
RL4363	4.1.2	4632317	0.801	377	5	1	1	1	1
RL4364	3.3.15	4633604	0.852	387	5	1	1	1	1
RL4365	3.4.2	4635534	0.685	465	1	0	0	0	1
RL4366	3.4.2	4636928	0.665	248	1	0	0	0	1			
RL4367	1.5.0	4637706	0.706	454	2	1	1	1	1			
RL4368	4.1.1	4639231	0.769	174	1	0	0	0	0			
RL4369	0.0.0	4640103	0.625	114	1	0	0	0	0			
RL4370	0.0.1	4640486	0.742	96	1	0	0	1	0			
RL4371	0.0.1	4640840	0.759	233	1	1	0	1	0			
RL4372	3.2.0	4641869	0.794	396	1	1	0	1	1			
RL4373	1.5.0	4643108	0.787	363	1	1	0	1	0	a	c(aiis)	CUT1
RL4374	0.0.1	4644206	0.791	640	4	1	1	1	0			
RL4375	1.5.0	4646149	0.842	287	4	1	1	1	0	i	c(aiis)	CUT1
RL4376	1.5.0	4647009	0.814	306	4	1	1	1	0	i	c(aiis)	CUT1
RL4377	1.5.0	4648002	0.808	412	1	0	1	1	0	s	c(aiis)	CUT1
RL4378	6.3.5	4649295	0.756	341	4	1	1	1	0			
RL4379	3.2.6	4650633	0.758	404	5	1	1	1	1			
RL4380	0.0.1	4652170	0.81	85	1	0	0	0	0			
RL4381	4.1.3	4652597	0.756	642	5	1	1	1	0			
RL4382	1.6.1	4654593	0.769	2033	2	1	1	1	0
RL4383	6.3.1	4660704	0.81	145	1	0	0	1	0
RL4384	3.4.2	4661262	0.793	311	4	1	1	1	1
RL4385	3.4.2	4662230	0.781	399	1	0	0	0	1
RL4386	1.1.1	4663726	0.78	158	1	1	0	1	0
RL4387	1.1.1	4664493	0.74	586	1	0	0	1	0
RL4388	1.5.0	4666348	0.822	552	1	1	0	0	1
RL4389	0.0.1	4668114	0.727	81	4	1	1	1	1
RL4390	3.5.2	4668349	0.754	274	5	1	1	1	1
RL4391	3.5.2	4669211	0.821	959	2	1	1	1	1
RL4392	3.5.2	4672148	0.772	518	5	1	1	1	1
RL4393	3.5.2	4673701	0.697	159	5	1	1	1	1
RL4394	6.3.6	4674316	0.746	297	5	1	1	1	1
RL4395	6.0.0	4675401	0.682	113	1	0	0	0	1
RL4396	3.3.22	4675845	0.722	256	1	0	0	1	0
RL4397	6.0.0	4676727	0.781	154	3	1	1	1	0
RL4398	3.3.15	4677272	0.754	198	1	0	0	1	0			
RL4399	0.0.1	4678217	0.756	210	1	0	1	0	0			
RL4400	1.5.0	4678939	0.809	268	1	0	1	0	1	i	p(ia)	NitT
RL4401	1.5.0	4679742	0.723	270	1	0	1	0	1	a	p(ia)	NitT
RL4402	0.0.1	4680619	0.777	336	1	0	1	0	0			
RL4403	3.3.15	4681813	0.755	406	1	0	0	0	0			
RL4404	4.1.4	4683201	0.771	245	1	0	0	0	0			
RL4405	3.5.9	4684220	0.727	135	5	1	1	1	1			
RL4407	3.5.9	4684866	0.765	478	5	1	1	1	1			
RL4408	3.5.9	4686326	0.75	294	2	1	1	1	1			
RL4409	3.5.9	4687239	0.785	509	5	1	1	1	1			
RL4410	3.5.9	4688768	0.683	188	5	1	1	1	1			
RL4411	4.1.1	4689590	0.727	129	1	1	1	0	0			
RL4412	2.2.3	4690060	0.798	738	2	1	1	1	1			
RL4413	1.5.0	4692383	0.743	296	1	0	0	0	0	a	c(aaiis)	PepT 
RL4414	1.5.0	4693270	0.789	344	1	0	0	0	0	a	c(aaiis)	PepT 
RL4415	1.5.0	4694309	0.828	286	1	0	0	0	0	i	c(aaiis)	PepT 
RL4416	1.5.0	4695173	0.836	334	1	0	0	0	0	i	c(aaiis)	PepT 
RL4417	1.5.0	4696245	0.799	633	1	0	0	0	0	s	c(aaiis)	PepT 
RL4418	2.1.3	4698519	0.766	534	1	0	0	0	0			
RL4419	6.3.3	4700182	0.759	223	1	0	1	0	1			
RL4420	3.6.1	4700986	0.746	341	1	0	0	0	0			
RL4421	3.1.11	4702249	0.784	570	1	0	0	0	1			
RL4422	3.3.15	4703958	0.725	290	1	1	0	0	1			
RL4423	3.1.13	4704845	0.778	310	1	1	0	1	1			
RL4424	3.3.15	4705761	0.675	165	1	0	1	0	0			
RL4425	3.3.15	4706273	0.732	316	1	0	1	1	0			
RL4426	2.2.3	4707396	0.792	299	2	1	1	1	1			
RL4427	0.0.2	4708524	0.808	345	3	1	1	1	0			
RL4428	3.5.3	4709577	0.732	166	1	1	1	0	0			
RL4429	3.3.4	4710179	0.819	468	2	1	1	1	1			
RL4430	3.2.1	4711683	0.773	250	1	0	1	1	1			
RL4431	0.0.1	4712432	0.729	176	1	0	1	1	0
RL4432	0.0.2	4712959	0.797	209	1	0	0	0	0
RL4433	3.5.8	4713722	0.786	425	2	1	1	1	1
RL4434	0.0.1	4715039	0.747	102	1	0	1	0	0
RL4435	3.5.8	4715363	0.817	1027	3	1	1	1	1
RL4436	3.5.8	4718520	0.782	300	2	1	1	1	1
RL4437	0.0.1	4719436	0.732	165	1	0	1	0	1
RL4438	3.5.8	4719936	0.787	397	2	1	1	1	1
RL4439	3.5.8	4721166	0.841	320	2	1	1	1	1
RL4440	0.0.2	4722306	0.79	387	2	1	1	1	1
RL4441	4.1.3	4723517	0.79	171	5	1	1	1	0
RL4442	0.0.0	4724168	0.63	83	1	0	0	0	0
RL4443	3.5.8	4724416	0.78	259	5	1	1	1	1
RL4444	3.5.8	4725214	0.822	613	5	1	1	1	1
RL4445	3.5.8	4727062	0.812	126	5	1	1	1	1
RL4446	3.5.8	4727453	0.79	131	2	1	1	1	1
RL4447	0.0.2	4728160	0.637	163	1	1	0	0	0			
RL4448	7.0.0	4728783	0.676	117	1	0	0	0	0			
RL4449	6.3.6	4729314	0.73	289	1	0	0	0	0			
RL4451	1.5.0	4730317	0.693	374	1	0	0	0	0	a	c(aiis)	POPT
RL4452	1.5.0	4731392	0.729	279	1	0	0	1	1	i	c(aiis)	POPT
RL4453	1.5.0	4732228	0.709	294	1	0	0	0	0	i	c(aiis)	POPT
RL4454	1.5.0	4733206	0.766	358	1	0	0	0	0	s	c(aiis)	POPT
RL4455	3.3.14	4734631	0.815	323	1	0	0	0	0			
RL4456	1.5.0	4735687	0.798	265	1	0	1	0	0	s	p(sii)	PAAT
RL4457	1.5.0	4736629	0.754	222	1	0	1	0	0	i	p(sii)	PAAT
RL4458	1.5.0	4737294	0.78	215	1	0	1	0	0	i	p(sii)	PAAT
RL4459	3.4.2	4738099	0.697	323	1	0	0	0	0			
RL4460	6.3.6	4739229	0.692	600	1	0	0	0	0			
RL4461	3.2.8	4741247	0.747	459	1	1	0	1	1			
RL4462	3.3.15	4742623	0.766	191	1	1	0	1	1			
RL4463	1.5.0	4743307	0.789	536	1	0	0	0	0	s	c(siiaa)	PepT 
RL4464	3.3.15	4745069	0.785	310	1	0	1	0	1			
RL4465	1.5.0	4746069	0.813	331	1	0	0	0	0	i	c(siiaa)	PepT 
RL4466	1.5.0	4747061	0.769	307	1	0	0	0	0	i	c(siiaa)	PepT 
RL4467	1.5.0	4747986	0.777	341	1	0	0	0	0	a	c(siiaa)	PepT 
RL4468	1.5.0	4749098	0.728	327	1	0	0	0	0	a	c(siiaa)	PepT 
RL4469	0.0.1	4750081	0.644	198	1	0	0	1	0			
RL4470	3.4.2	4750853	0.772	537	1	0	0	0	0			
RL4471	3.4.2	4752552	0.734	396	1	0	1	0	0			
RL4472	3.3.17	4753851	0.795	600	1	0	0	0	1			
RL4473	0.0.0	4755792	0.613	85	1	0	0	0	0			
RL4474	1.5.0	4756268	0.706	332	1	1	1	0	0			
RL4475	7.2.1	4757322	0.652	167	1	0	0	0	0			
RL4476	1.5.0	4757822	0.688	428	1	0	0	0	0			
RL4477	3.2.6	4759081	0.623	432	1	1	0	1	0			
RL4478	6.3.6	4760476	0.658	285	1	0	0	0	0			
RL4479	7.2.1	4761489	0.686	55	1	0	1	0	0			
RL4480	6.3.3	4761699	0.665	227	1	0	0	0	0			
RL4481	6.3.3	4762492	0.673	217	1	0	0	0	0			
RL4482	1.5.0	4763261	0.689	278	1	1	0	0	1	s	p(si)	PAAT
RL4483	1.5.0	4764175	0.699	230	1	1	0	0	1	i	p(si)	PAAT
RL4484	3.1.13	4764883	0.693	296	1	0	0	0	1			
RL4485	3.3.15	4765770	0.659	982	1	1	1	1	1			
RL4486	1.5.0	4768715	0.722	242	1	1	0	0	1	a	o(a)	PAAT
RL4487	3.3.17	4769455	0.684	477	1	0	0	0	1			
RL4488	0.0.1	4770885	0.565	137	1	0	0	0	1			
RL4489	4.1.4	4771895	0.663	559	1	0	0	0	0			
RL4490	0.0.2	4773788	0.743	215	5	1	1	1	0			
RL4491	0.0.1	4774432	0.771	143	5	1	1	1	1			
RL4492	0.0.2	4774866	0.745	97	5	1	1	1	0			
RL4493	3.6.0	4775169	0.746	327	2	1	1	1	1			
RL4494	2.1.4	4776149	0.801	365	5	1	1	1	1			
RL4495	3.2.6	4777316	0.825	309	5	1	1	1	1			
RL4496	3.2.6	4778253	0.745	235	5	1	1	1	1
RL4497	4.1.1	4779029	0.755	423	5	1	1	1	1
RL4498	4.1.1	4780305	0.754	542	2	1	1	1	1
RL4499	0.0.2	4781951	0.753	161	5	1	1	1	1
RL4500	0.0.2	4782426	0.814	250	2	1	1	1	1
RL4501	1.5.0	4783208	0.833	411	5	1	1	1	0
RL4502	4.1.1	4784550	0.71	106	1	0	1	1	1
RL4503	0.0.2	4784867	0.693	103	1	1	1	0	1
RL4504	3.3.13	4785186	0.795	177	5	1	1	1	1
RL4505	7.0.0	4785921	0.742	168	5	1	1	1	1
RL4506	1.5.5	4786675	0.783	606	2	1	1	1	1
RL4507	2.1.4	4788654	0.781	695	2	1	1	1	1
RL4508	0.0.0	4790968	0.664	143	1	0	0	0	0
RL4509	1.5.0	4791464	0.814	213	1	0	0	1	0
RL4510	7.2.1	4792246	0.69	45	1	0	0	1	0
RL4512	0.0.1	4792581	0.552	230	1	0	1	0	0
RL4513	3.3.15	4793436	0.633	385	1	1	0	1	0			
RL4514	1.4.2	4794979	0.7	588	1	0	0	0	0			
RL4515	3.1.2	4797136	0.804	407	5	1	1	1	0			
RL4516	7.0.0	4798534	0.812	283	5	1	1	1	1			
RL4517	1.5.0	4799471	0.837	213	4	1	1	1	0			
RL4518	0.0.2	4800453	0.613	121	1	0	0	0	0			
RL4519	1.5.0	4800870	0.823	264	4	1	1	1	0	a	p(ai)	unclass
RL4520	1.5.0	4801661	0.797	292	5	1	1	1	0	i	p(ai)	unclass
RL4521	0.0.1	4802670	0.799	317	4	1	1	1	0			
RL4522	0.0.1	4803717	0.811	408	2	1	1	1	1			
RL4523	0.0.2	4805189	0.794	169	1	0	1	1	1			
RL4524	6.2.1	4806032	0.78	186	1	1	1	0	0			
RL4525	0.0.1	4806683	0.806	130	5	1	1	1	1			
RL4526	0.0.1	4807144	0.663	101	5	1	1	1	1			
RL4527	3.3.13	4807450	0.688	176	1	1	1	0	0			
RL4528	2.2.3	4807890	0.766	198	5	1	1	1	1			
RL4529	3.3.15	4808552	0.686	214	5	1	1	1	1			
RL4530	1.5.0	4809266	0.82	235	5	1	1	1	1	a	o(a)	unclass
RL4531	4.1.1	4809970	0.846	847	2	1	1	1	1			
RL4532	4.1.1	4812694	0.813	242	5	1	1	1	1			
RL4533	3.3.15	4813489	0.721	200	4	1	1	1	1			
RL4534	0.0.2	4814101	0.78	136	5	1	1	1	1			
RL4535	0.0.2	4814874	0.768	246	5	1	1	1	1			
RL4536	3.5.8	4815849	0.819	896	2	1	1	1	1			
RL4537	1.5.5	4818799	0.675	215	5	1	1	1	1	a	c(aii)	export
RL4538	1.5.5	4819499	0.863	219	5	1	1	1	1		c(aii)	export
RL4539	1.5.5	4820207	0.835	253	5	1	1	1	1	i	c(aii)	export
RL4540	2.2.9	4821149	0.797	202	2	1	1	1	1			
RL4541	4.1.1	4821788	0.799	195	1	0	1	1	1			
RL4542	1.7.1	4822372	0.815	214	5	1	1	1	1			
RL4543	1.7.1	4823092	0.748	531	5	1	1	1	1			
RL4544	7.0.0	4824704	0.781	424	5	1	1	1	1			
RL4545	3.1.13	4825975	0.801	304	2	1	1	1	1			
RL4546	0.0.2	4826999	0.62	74	1	1	0	0	0			
RL4547	1.5.0	4827723	0.814	528	5	1	1	1	1			
RL4548	3.1.20	4829326	0.702	106	5	1	1	1	0			
RL4549	4.2.2	4829695	0.748	123	5	1	1	1	1			
RL4550	2.2.11	4830168	0.787	193	5	1	1	1	1			
RL4551	2.2.11	4830746	0.791	244	2	1	1	1	1			
RL4552	4.2.2	4831767	0.718	179	3	1	1	1	1			
RL4553	1.5.0	4832452	0.824	265	1	0	1	1	0	s	p(si)	PAAT
RL4554	1.5.0	4833266	0.849	270	1	0	1	1	1	i	p(si)	PAAT
RL4555	3.1.12	4834364	0.833	469	4	1	1	1	1			
RL4556	4.1.3	4836094	0.673	117	1	0	0	0	0			
RL4557	3.2.0	4836535	0.758	276	1	0	1	0	0			
RL4558	0.0.2	4837537	0.829	173	5	1	1	1	1			
RL4559	6.1.2	4838222	0.806	227	5	1	1	1	1			
RL4560	1.5.5	4839045	0.814	151	2	1	1	1	1			
RL4561	2.1.1	4839550	0.755	267	2	1	1	1	1			
RL4562	0.0.2	4840607	0.834	222	3	1	1	1	1			
RL4563	1.5.0	4841415	0.81	896	5	1	1	1	1			
RL4564	1.5.2	4844356	0.788	475	3	1	1	1	1			
RL4565	3.3.22	4845811	0.736	112	5	1	1	1	1			
RL4567	3.3.15	4846373	0.786	294	5	1	1	1	1			
RL4568	3.2.8	4847338	0.832	404	2	1	1	1	1			
RL4569	0.0.2	4848623	0.712	62	5	1	1	1	1			
RL4570	2.1.4	4848821	0.801	228	5	1	1	1	1			
RL4571	7.0.0	4849674	0.804	324	2	1	1	1	1			
RL4572	0.0.2	4850809	0.715	169	5	1	1	1	0			
RL4573	0.0.2	4852556	0.776	480	1	1	0	1	0			
RL4574	6.3.3	4854209	0.823	243	1	1	0	0	0			
RL4575	1.5.0	4855033	0.831	502	1	1	0	0	1	s	p(sisi)	PepT
RL4576	1.5.0	4856640	0.81	324	1	1	1	0	1	i	p(sisi)	PepT
RL4577	1.5.0	4857611	0.813	291	1	1	0	1	1	i	p(sisi)	PepT
RL4578	1.6.1	4858508	0.807	594	1	1	0	0	1			
RL4579	1.1.1	4860295	0.782	251	1	0	0	0	1			
RL4580	1.5.0	4861075	0.823	612	1	1	0	0	0	aa	c(aaais)	PepT N/C
RL4581	0.0.1	4863167	0.779	444	1	0	0	1	0			
RL4582	1.5.2	4864570	0.773	345	1	0	1	0	0	a	c(ais)	unclass
RL4583	1.5.2	4865604	0.796	526	1	0	1	0	0	i	c(ais)	unclass
RL4584	1.5.2	4867335	0.772	340	1	1	1	1	0	s	c(ais)	unclass
RL4585	3.4.2	4868567	0.816	512	3	1	1	1	0			
RL4586	3.3.15	4870131	0.751	427	1	1	1	1	1			
RL4587	0.0.2	4871483	0.808	476	1	0	0	1	0			
RL4588	6.3.6	4873001	0.74	300	1	1	1	1	0			
RL4589	0.0.2	4873900	0.762	102	5	1	1	1	1			
RL4590	4.1.4	4874389	0.765	381	1	0	0	0	0			
RL4591	4.1.2	4875611	0.799	1103	1	1	0	0	0			
RL4592	4.1.4	4879005	0.771	392	1	0	0	0	0			
RL4593	4.1.4	4880229	0.746	826	1	1	0	0	0			
RL4594	0.0.2	4882726	0.691	324	1	1	0	0	0			
RL4595	0.0.2	4883709	0.794	305	1	1	0	0	1			
RL4596	7.0.0	4884623	0.782	393	1	0	0	0	1			
RL4597	0.0.2	4885804	0.753	83	1	1	0	0	1			
RL4598	3.4.2	4886320	0.751	350	5	1	1	1	1			
RL4599	2.2.1	4887369	0.756	353	5	1	1	1	1			
RL4600	2.2.10	4888576	0.811	189	2	1	1	1	1			
RL4601	0.0.2	4889272	0.757	242	1	0	0	0	0			
RL4602	4.1.2	4890018	0.784	383	3	1	1	1	0			
RL4603	3.3.15	4891169	0.811	343	5	1	1	1	0			
RL4604	6.3.3	4892197	0.768	259	1	0	0	0	1			
RL4605	3.3.7	4893134	0.776	336	5	1	1	1	1			
RL4606	3.1.14	4894383	0.789	307	1	1	0	1	1			
RL4607	1.5.0	4895543	0.791	629	2	1	1	1	0	ia	c(ia)	export
RL4608	0.0.1	4897507	0.77	220	1	0	1	0	1			
RL4609	1.5.0	4898257	0.773	605	5	1	1	1	1	aa	p(aa)	export (N export/C PAAT)
RL4610	3.3.17	4900078	0.706	218	2	1	1	1	0
RL4611	6.3.7	4900792	0.796	176	1	1	1	0	0
RL4612	1.5.0	4901433	0.829	512	1	1	1	0	1
RL4613	7.0.0	4903459	0.821	482	5	1	1	1	1
RL4614	6.2.1	4905023	0.771	304	1	0	1	1	0
RL4615	6.0.0	4906265	0.68	190	2	1	1	1	1
RL4616	3.5.3	4907231	0.694	112	3	1	1	1	1
RL4617	1.6.1	4907764	0.767	134	2	1	1	1	1
RL4618	0.0.2	4908171	0.749	1090	5	1	1	1	1
RL4619	4.1.1	4912435	0.771	86	1	0	0	1	0
RL4620	2.2.8	4913291	0.77	241	5	1	1	1	1
RL4621	2.2.8	4914088	0.81	393	5	1	1	1	1
RL4622	6.0.0	4915505	0.816	190	5	1	1	1	1
RL4623	4.1.1	4916075	0.73	137	1	0	1	0	1
RL4624	4.2.2	4916628	0.69	61	5	1	1	1	1
RL4625	1.6.1	4916969	0.775	215	1	0	1	1	1
RL4626	0.0.1	4917630	0.754	257	1	1	1	0	0			
RL4627	4.1.2	4918510	0.741	245	5	1	1	1	1			
RL4628	3.3.13	4919380	0.78	304	5	1	1	1	1			
RL4629	3.1.10	4920307	0.742	353	1	0	1	1	1			
RL4630	3.3.21	4921385	0.807	416	2	1	1	1	1			
RL4631	1.5.0	4922732	0.743	396	3	1	1	1	1			
RL4632	6.3.10	4923986	0.708	266	4	1	1	1	0			
RL4633	4.1.1	4924970	0.779	289	1	0	1	0	0			
RL4634	1.5.0	4925992	0.823	257	1	0	1	1	0	s	c(sia)	PAAT
RL4635	1.5.0	4926979	0.852	226	1	0	1	1	0	i	c(sia)	PAAT
RL4636	1.5.0	4927656	0.79	253	1	0	1	1	0	a	c(sia)	PAAT
RL4637	3.3.15	4928578	0.746	193	1	0	1	0	0			
RL4638	3.5.8	4929320	0.792	1154	2	1	1	1	0			
RL4639	6.3.11	4933000	0.697	251	1	1	0	1	0			
RL4640	1.5.0	4934072	0.824	587	2	1	1	1	1	ia	c(ia)	export
RL4641	7.2.1	4936053	0.728	89	1	0	0	0	0			
RL4642	7.0.0	4936911	0.757	117	3	1	1	1	0			
RL4643	4.1.1	4937317	0.781	412	5	1	1	1	1			
RL4644	4.1.4	4938656	0.798	2839	2	1	1	1	0			
RL4645	0.0.0	4947339	0.538	69	1	0	0	0	0			
RL4646	0.0.0	4947826	0.667	54	1	0	0	0	0			
RL4647	1.5.0	4948471	0.761	249	5	1	1	1	0	a	c(aaiis)	PepT
RL4648	1.5.0	4949217	0.829	277	2	1	1	1	0	a	c(aaiis)	PepT
RL4649	1.5.0	4950047	0.831	311	5	1	1	1	0	i	c(aaiis)	PepT
RL4650	1.5.0	4950979	0.823	355	3	1	1	1	0	i	c(aaiis)	PepT
RL4651	1.5.0	4952065	0.78	545	5	1	1	1	0	s	c(aaiis)	PepT
RL4652	2.1.4	4953746	0.727	352	1	1	1	1	0			
RL4653	1.5.0	4955055	0.784	341	5	1	1	1	0	i	c(iaas)	CUT2
RL4654	1.5.0	4956115	0.784	513	1	1	0	1	1	aa	c(iaas)	CUT2 (N NitT/C CUT2)
RL4655	1.5.0	4957726	0.821	309	1	1	1	1	0	s	c(iaas)	CUT2
RL4656	0.0.2	4959029	0.72	165	1	0	1	0	1			
RL4657	3.3.13	4959536	0.719	519	1	0	1	0	0			
RL4658	4.1.4	4961073	0.766	327	1	1	0	1	0
RL4659	0.0.1	4962322	0.732	214	1	0	0	0	0
RL4660	7.0.0	4963128	0.648	189	1	0	0	0	0
RL4661	0.0.2	4963734	0.719	94	1	0	0	0	0
RL4662	0.0.2	4964187	0.69	478	1	0	0	0	0
RL4663	0.0.2	4965660	0.72	186	1	0	0	0	0
RL4664	4.1.1	4966590	0.789	520	1	0	0	0	0
RL4665	0.0.2	4969137	0.738	1048	1	0	0	0	0
RL4666	2.2.3	4972498	0.605	185	1	0	0	0	0
RL4667	4.1.1	4973148	0.605	123	1	0	0	0	0
RL4668	0.0.0	4973610	0.481	109	1	0	0	0	0
RL4669	0.0.0	4973939	0.623	176	1	0	0	0	0
RL4670	0.0.2	4975171	0.495	113	1	0	0	0	0
RL4671	2.2.3	4975669	0.632	317	2	1	1	1	1
RL4672	0.0.2	4976721	0.56	354	1	0	0	0	0
RL4673	0.0.0	4978077	0.627	64	1	0	0	0	0
RL4674	7.2.1	4978341	0.714	37	1	0	0	0	0			
RL4675	0.0.0	4978821	0.421	480	1	0	0	0	0			
RL4676	4.2.2	4980872	0.75	105	5	1	1	1	1			
RL4677	4.2.2	4981224	0.663	89	5	1	1	1	1			
RL4678	7.0.0	4981620	0.767	218	5	1	1	1	1			
RL4679	7.0.0	4982216	0.835	214	1	1	0	1	0			
RL4680	3.3.13	4982901	0.717	288	1	0	1	0	0			
RL4681	1.5.5	4983849	0.812	364	5	1	1	1	1			
RL4682	3.1.16	4984897	0.821	400	5	1	1	1	1			
RL4683	3.1.16	4986092	0.78	427	2	1	1	1	1			
RL4684	3.2.11	4987413	0.791	199	5	1	1	1	1			
RL4685	1.5.0	4988507	0.727	263	5	1	1	1	1	s	c(sia)	MolT
RL4686	1.5.0	4989575	0.843	233	2	1	1	1	1	i	c(sia)	MolT
RL4687	1.5.0	4990273	0.782	355	5	1	1	1	1	a	c(sia)	MolT
RL4688	1.5.2	4991344	0.819	125	5	1	1	1	1			
RL4689	0.0.1	4991923	0.664	149	5	1	1	1	1			
RL4690	0.0.1	4992490	0.737	160	5	1	1	1	1
RL4691	7.0.0	4993145	0.74	466	2	1	1	1	1
RL4692	2.1.4	4994535	0.798	440	5	1	1	1	1
RL4693	4.1.4	4995956	0.765	388	3	1	1	1	1
RL4694	3.3.13	4997161	0.796	177	2	1	1	1	1
RL4695	1.6.3	4997833	0.656	161	5	1	1	1	1
RL4696	0.0.1	4998284	0.62	103	1	0	1	1	0
RL4697	2.2.3	4998806	0.686	1154	1	0	1	1	0
RL4698	0.0.1	5002267	0.733	471	1	0	1	1	1
RL4699	0.0.1	5003723	0.679	314	1	0	1	1	0
RL4700	0.0.2	5004826	0.79	145	5	1	1	1	1
RL4701	0.0.1	5005371	0.812	68	5	1	1	1	0
RL4702	3.5.8	5005577	0.749	306	2	1	1	1	1
RL4703	0.0.2	5006633	0.826	77	1	1	0	1	0
RL4704	7.0.0	5006994	0.731	140	1	0	1	1	0
RL4705	3.1.12	5007551	0.797	202	5	1	1	1	1
RL4706	3.1.11	5008223	0.721	313	1	0	0	0	1			
RL4707	3.1.12	5009319	0.806	370	5	1	1	1	1			
RL4708	3.4.5	5010708	0.77	244	3	1	1	1	1			
RL4709	1.5.0	5011609	0.794	628	3	1	1	1	1	i	p(iia)	unclass
RL4710	1.5.0	5013744	0.75	434	1	0	0	0	0	i	p(iia)	unclass
RL4711	1.5.0	5015045	0.763	229	1	0	0	0	0	a	p(iia)	unclass
RL4712	0.0.2	5015741	0.77	159	1	0	0	0	0			
RL4713	3.3.15	5016415	0.75	584	1	0	0	0	0			
RL4714	0.0.0	5018254	0.594	70	1	0	0	0	0			
RL4715	3.1.13	5018578	0.833	344	4	1	1	1	1			
RL4716	0.0.1	5019888	0.752	273	1	1	1	1	1			
RL4717	6.0.0	5020758	0.767	541	1	0	0	0	0			
RL4718	3.3.22	5022474	0.734	213	5	1	1	1	1			
RL4719	3.4.5	5023187	0.761	312	5	1	1	1	1			
RL4720	3.3.22	5024336	0.783	1592	2	1	1	1	1			
RL4721	4.1.1	5029142	0.808	462	2	1	1	1	1			
RL4722	3.7.1	5030577	0.772	538	5	1	1	1	1
RL4723	0.0.1	5032400	0.747	557	5	1	1	1	1
RL4724	2.2.11	5034290	0.738	460	5	1	1	1	1
RL4725	2.1.4	5035669	0.758	320	5	1	1	1	1
RL4726	0.0.2	5036739	0.817	74	1	1	0	1	0
RL4727	3.3.4	5037150	0.789	651	5	1	1	1	1
RL4728	0.0.2	5039248	0.754	263	5	1	1	1	1
RL4729	1.1.1	5040122	0.766	311	1	0	0	0	0
RL4730	3.4.2	5041315	0.709	652	1	0	1	1	1
RL4731	7.0.0	5043308	0.756	219	5	1	1	1	1
RL4732	2.2.1	5044165	0.749	876	5	1	1	1	1
RL4733	0.0.1	5046833	0.72	157	5	1	1	1	1
RL4734	0.0.2	5047317	0.703	346	2	1	1	1	1
RL4735	1.2.1	5048442	0.652	293	5	1	1	1	1
RL4736	1.2.1	5049356	0.617	264	5	1	1	1	1
RL4737	1.7.1	5050170	0.503	205	5	1	1	1	1
RL4738	1.7.1	5050812	0.638	625	5	1	1	1	1			
RL4739	2.2.11	5052762	0.625	439	2	1	1	1	1			
RL4740	2.2.11	5054184	0.748	421	5	1	1	1	1			
RL4741	4.1.1	5055647	0.765	180	5	1	1	1	1			
RL4742	3.2.6	5056186	0.667	319	4	1	1	1	1			
pRL120001	1.2.1	5357143	0.759	397	1	0	0	1	0			
pRL120002	1.2.1	5358341	0.738	333	1	0	0	1	0			
pRL120003	1.2.1	5359497	0.707	434	1	0	0	0	0			
pRL120004	3.1.13	5360915	0.695	294	1	1	0	0	0			
pRL120005	6.0.0	5361807	0.703	225	1	1	1	0	0			
pRL120006	1.5.0	5362540	0.757	442	1	1	1	1	1	s	p(sii)	CUT1
pRL120007	1.5.0	5363868	0.765	312	1	1	0	0	1	i	p(sii)	CUT1
pRL120008	1.5.0	5364806	0.842	271	1	1	0	0	1	i	p(sii)	CUT1
pRL120009	3.4.3	5365640	0.716	324	1	1	0	0	0			
pRL120010	0.0.0	5366991	0.635	64	1	0	0	0	0			
pRL120011	1.5.0	5367406	0.735	449	1	1	0	1	1	s	c(siia)	CUT1
pRL120012	1.5.0	5368821	0.746	294	1	1	0	1	1	i	c(siia)	CUT1
pRL120013	1.5.0	5369718	0.73	282	1	1	0	1	1	i	c(siia)	CUT1
pRL120014	1.5.0	5370568	0.688	348	1	1	0	1	1	a	c(siia)	CUT1
pRL120015	3.3.8	5371670	0.653	249	1	1	0	0	1			
pRL120016	6.3.10	5372429	0.712	261	1	0	0	0	0			
pRL120017	3.3.15	5373211	0.667	281	1	0	0	0	0			
pRL120018	1.5.0	5374017	0.782	281	1	0	1	0	0	i	p(iis)	CUT1
pRL120019	1.5.0	5374866	0.816	312	1	0	1	0	0	i	p(iis)	CUT1
pRL120020	1.5.0	5375893	0.784	415	1	0	1	0	0	s	p(iis)	CUT1
pRL120021	0.0.0	5377284	0.339	63	1	0	0	0	0			
pRL120022	6.0.0	5377712	0.723	344	3	1	1	1	0			
pRL120023	3.3.15	5378765	0.696	311	1	0	1	0	1			
pRL120024	3.3.15	5379697	0.746	382	1	0	1	0	0			
pRL120025	0.0.1	5381128	0.704	272	1	0	1	0	0			
pRL120026	6.3.10	5382042	0.805	253	1	0	1	0	0			
pRL120027	3.3.15	5383045	0.729	266	1	0	1	0	0			
pRL120028	3.3.15	5383849	0.701	313	1	0	1	0	0			
pRL120029	1.5.0	5385092	0.739	394	1	0	1	0	0	a	o(a)	CUT1
pRL120030	3.3.15	5386410	0.705	358	1	0	1	1	1			
pRL120031	0.0.0	5387486	0.776	281	1	0	1	1	0			
pRL120032	0.0.1	5388328	0.71	269	1	0	1	1	0			
pRL120033	3.3.9	5389142	0.72	233	1	0	1	0	0			
pRL120034	3.3.7	5389858	0.702	321	1	0	1	0	0			
pRL120035	1.5.0	5391177	0.699	420	1	1	0	1	0	s	c(siia)	CUT1
pRL120036	1.5.0	5392509	0.696	328	1	1	0	1	0	i	c(siia)	CUT1
pRL120037	1.5.0	5393495	0.799	276	1	1	0	1	0	i	c(siia)	CUT1
pRL120038	1.5.0	5394337	0.774	341	1	1	0	1	0	a	c(siia)	CUT1
pRL120039	1.5.0	5395426	0.774	261	1	1	0	1	0			
pRL120040	1.5.0	5396374	0.655	345	1	1	0	0	0			
pRL120041	0.0.2	5397560	0.711	131	1	0	0	0	1			
pRL120042	3.3.15	5398126	0.797	357	1	0	1	1	0			
pRL120043	3.3.15	5399214	0.786	470	1	1	1	1	1			
pRL120044	3.5.1	5400638	0.776	498	5	1	1	1	0			
pRL120045	6.3.1	5402255	0.849	165	1	0	1	1	0			
pRL120046	6.3.3	5402851	0.79	461	5	1	1	1	0			
pRL120047	1.5.0	5404359	0.818	261	5	1	1	1	0	a	c(asii)	PAAT
pRL120048	1.5.0	5405201	0.826	282	4	1	1	1	0	s	c(asii)	PAAT
pRL120049	1.5.0	5406224	0.871	221	4	1	1	1	1	i	c(asii)	PAAT
pRL120050	1.5.0	5406894	0.799	219	5	1	1	1	0	i	c(asii)	PAAT
pRL120051	1.4.2	5407556	0.821	259	1	0	1	1	0			
pRL120052	3.4.2	5408340	0.802	333	5	1	1	1	1			
pRL120053	3.3.22	5409338	0.776	330	5	1	1	1	0			
pRL120054	0.0.2	5410363	0.822	393	4	1	1	1	0			
pRL120055	7.0.0	5411552	0.769	335	5	1	1	1	0			
pRL120056	1.1.1	5412606	0.716	639	1	0	0	0	1			
pRL120057	2.2.3	5414868	0.531	136	5	1	1	1	0			
pRL120058	0.0.0	5415322	0.639	152	1	0	0	0	0			
pRL120059	0.0.2	5415826	0.724	359	1	0	0	0	1			
pRL120060	0.0.2	5416902	0.79	297	1	0	0	0	1			
pRL120061	0.0.0	5417951	0.725	124	1	0	0	0	0			
pRL120062	7.0.0	5418337	0.752	348	1	0	0	0	0			
pRL120063	1.1.1	5419386	0.771	486	1	0	0	0	1			
pRL120064	1.1.1	5420860	0.793	430	1	0	0	0	0			
pRL120065	3.3.22	5422473	0.725	283	1	0	0	0	1			
pRL120066	6.3.8	5423486	0.691	215	1	0	0	0	0			
pRL120067	1.1.1	5424375	0.742	727	1	1	1	1	1			
pRL120068	1.1.1	5426771	0.694	597	1	1	1	1	0			
pRL120069	3.4.4	5428607	0.781	267	1	0	1	1	0			
pRL120070	6.3.8	5429496	0.757	196	1	0	1	1	1			
pRL120071	1.5.0	5430343	0.793	279	1	0	1	1	0	s	c(siia)	PAAT
pRL120072	1.5.0	5431273	0.772	229	1	0	1	1	1	i	c(siia)	PAAT
pRL120073	1.5.0	5431968	0.825	219	1	0	1	1	0	i	c(siia)	PAAT
pRL120074	1.5.0	5432640	0.801	256	1	0	1	1	0	a	c(siia)	PAAT
pRL120075	2.2.3	5433555	0.605	84	1	0	0	0	0			
pRL120076	2.2.3	5433806	0.652	141	1	0	0	0	0			
pRL120077	6.3.3	5434425	0.667	253	1	1	0	0	0			
pRL120078	1.5.0	5435180	0.781	261	1	1	0	1	1	s	c(siia)	PAAT
pRL120079	1.5.0	5436043	0.782	223	1	1	0	1	0	i	c(siia)	PAAT
pRL120080	1.5.0	5436711	0.803	219	1	1	0	0	0	i	c(siia)	PAAT
pRL120081	1.5.0	5437348	0.815	241	1	1	0	1	1	a	c(siia)	PAAT
pRL120082	2.2.3	5438124	0.642	123	1	0	0	0	0			
pRL120083	0.0.2	5438495	0.637	85	1	0	0	0	0			
pRL120084	0.0.2	5438863	0.72	168	1	0	0	1	0			
pRL120085	0.0.1	5439366	0.682	162	1	0	0	1	0			
pRL120086	7.0.0	5440128	0.709	244	1	0	0	0	0			
pRL120087	0.0.2	5440859	0.703	161	1	0	0	0	0			
pRL120088	1.5.2	5441406	0.676	351	1	0	0	0	0			
pRL120089	0.0.2	5442458	0.744	218	1	0	0	0	0			
pRL120090	4.1.1	5443149	0.727	133	1	1	0	0	1			
pRL120091	4.1.1	5443563	0.734	197	1	1	0	0	0			
pRL120092	1.6.1	5444158	0.729	385	1	1	0	0	1			
pRL120093	1.4.2	5445705	0.809	294	1	1	0	0	0			
pRL120094	1.4.2	5446597	0.798	584	1	0	0	0	1			
pRL120095	1.5.0	5448344	0.816	361	1	0	0	0	1	i	c(iiaas)	HAAT
pRL120096	1.5.0	5449439	0.799	287	1	0	0	0	1	i	c(iiaas)	HAAT
pRL120097	1.5.0	5450289	0.8	239	1	0	0	0	1	a	c(iiaas)	HAAT
pRL120098	1.5.0	5451008	0.808	255	1	0	0	0	1	a	c(iiaas)	HAAT
pRL120099	1.5.0	5451779	0.815	426	1	0	0	0	1	s	c(iiaas)	HAAT
pRL120100	1.4.2	5453115	0.77	352	1	0	0	0	0			
pRL120101	1.4.2	5454170	0.752	287	1	0	0	0	0			
pRL120102	6.3.6	5455126	0.741	316	1	0	0	0	0			
pRL120103	0.0.0	5456083	0.602	87	1	0	0	0	0			
pRL120104	6.3.6	5456683	0.661	300	1	0	0	0	0			
pRL120105	3.3.7	5457705	0.784	298	1	0	0	0	0			
pRL120106	3.3.15	5458654	0.805	322	1	0	0	0	0			
pRL120107	3.3.15	5459687	0.808	274	1	1	0	1	1			
pRL120108	3.4.3	5460596	0.84	345	1	0	0	0	0			
pRL120109	7.2.1	5461723	0.665	379	1	0	0	0	0			
pRL120110	7.2.1	5462284	0.609	279	1	0	0	0	0			
pRL120111	1.5.0	5463273	0.712	435	1	0	0	0	0			
pRL120112	1.5.0	5464580	0.777	319	1	0	0	0	0			
pRL120113	1.5.0	5465536	0.765	273	1	0	0	0	0			
pRL120114	0.0.0	5466362	0.722	683	1	0	0	0	0			
pRL120115	6.0.0	5468554	0.763	344	1	0	0	0	0			
pRL120116	1.5.0	5469626	0.772	367	1	0	0	0	0	a	o(a)	CUT1
pRL120117	0.0.2	5470726	0.711	747	1	0	0	0	0			
pRL120118	3.3.15	5473310	0.658	309	1	1	1	0	0			
pRL120119	3.3.15	5474556	0.673	261	1	0	0	1	1			
pRL120120	3.3.15	5475389	0.697	257	1	0	0	1	0			
pRL120121	3.7.2	5476173	0.697	444	1	0	1	0	1			
pRL120122	3.1.21	5477525	0.706	563	1	0	0	0	1			
pRL120123	4.1.4	5479209	0.725	303	1	0	0	0	0			
pRL120124	3.3.15	5480117	0.712	333	1	0	0	0	1			
pRL120125	3.3.15	5481188	0.691	253	1	0	0	0	0			
pRL120126	3.3.17	5481946	0.723	477	1	0	0	0	1			
pRL120127	1.5.0	5483376	0.693	420	1	0	0	0	0			
pRL120128	1.5.0	5484638	0.708	684	1	0	1	0	0	aa	c(aaiis)	PepT N/C
pRL120129	1.5.0	5486725	0.71	291	1	0	0	0	0	i	c(aaiis)	PepT 
pRL120130	1.5.0	5487604	0.767	337	1	0	1	0	0	i	c(aaiis)	PepT 
pRL120131	1.5.0	5488687	0.733	559	1	0	1	0	0	s	c(aaiis)	PepT 
pRL120132	6.3.2	5490552	0.671	342	1	0	0	0	0			
pRL120133	2.2.3	5491992	0.542	137	1	0	0	0	0			
pRL120134	2.2.3	5492402	0.553	87	1	0	0	0	0			
pRL120135	7.0.0	5492882	0.829	320	1	1	0	0	1			
pRL120136	3.1.8	5493896	0.801	457	1	0	0	0	1			
pRL120137	0.0.2	5495289	0.827	402	1	0	0	0	0			
pRL120138	7.0.0	5496494	0.787	346	1	0	0	0	0			
pRL120139	0.0.2	5497527	0.774	110	1	0	0	0	0			
pRL120140	3.3.17	5497872	0.86	293	1	0	0	1	1			
pRL120141	1.5.0	5498807	0.801	372	1	0	1	0	0	a	p(as)	POPT
pRL120142	1.5.0	5500024	0.829	411	1	0	0	0	0	s	p(as)	POPT
pRL120143	3.3.15	5501363	0.803	257	1	0	1	0	0			
pRL120144	3.2.1	5502150	0.799	246	1	0	0	0	0			
pRL120145	1.5.0	5502887	0.868	281	1	0	0	0	0	i	p(iia)	ThiT
pRL120146	1.5.0	5503734	0.852	299	1	0	0	0	0	i	p(iia)	ThiT
pRL120147	1.5.0	5504672	0.797	362	1	0	0	0	0	a	p(iia)	ThiT
pRL120148	0.0.0	5505945	0.473	96	1	0	0	0	0			
pRL120149	6.3.3	5506305	0.795	339	1	1	0	0	0			
pRL120150	3.4.2	5507350	0.852	323	1	0	0	0	0			
pRL120151	3.4.2	5508311	0.774	291	1	0	0	0	0			
pRL120152	3.4.2	5509186	0.8	461	1	0	0	0	0			
pRL120153	7.2.1	5510568	0.768	85	1	0	0	0	0			
pRL120154	7.0.0	5510829	0.8	258	1	0	0	0	0			
pRL120155	6.3.6	5511854	0.767	302	1	0	0	0	0			
pRL120157	0.0.2	5513116	0.717	312	1	0	1	0	0			
pRL120158	0.0.2	5514066	0.73	322	1	0	0	0	0			
pRL120159	3.3.15	5515047	0.775	428	1	0	0	0	0			
pRL120160	6.3.10	5516326	0.746	254	1	1	0	0	0			
pRL120161	1.5.0	5517205	0.809	607	1	0	0	0	0	aa	c(aaiis)	PepT N/C
pRL120162	1.5.0	5519025	0.799	308	1	0	0	0	0	i	c(aaiis)	PepT
pRL120163	1.5.0	5519948	0.767	326	1	0	0	0	0	i	c(aaiis)	PepT
pRL120164	1.5.0	5521059	0.794	527	1	0	0	0	0	s	c(aaiis)	PepT
pRL120165	7.2.1	5522970	0.681	121	3	1	1	1	1			
pRL120166	4.1.1	5523370	0.737	336	1	0	0	0	0			
pRL120167	1.5.0	5524636	0.767	420	1	1	0	1	1			
pRL120168	6.3.6	5525994	0.572	300	1	1	0	0	0			
pRL120169	1.5.0	5527026	0.78	266	1	0	0	0	0	i	c(iias)	POPT
pRL120170	1.5.0	5527814	0.811	285	1	0	0	1	1	i	c(iias)	POPT
pRL120171	1.5.0	5528668	0.746	351	1	0	0	1	0	a	c(iias)	POPT
pRL120172	1.5.0	5529831	0.753	366	1	0	0	0	0	s	c(iias)	POPT
pRL120173	3.3.15	5530956	0.808	324	1	0	1	0	0
pRL120174	3.3.15	5531978	0.738	387	1	0	0	0	0
pRL120175	3.3.15	5533172	0.777	309	1	0	0	0	0
pRL120176	3.4.4	5534123	0.762	269	1	0	0	0	1
pRL120177	3.2.2	5534943	0.734	701	1	0	1	1	1
pRL120178	3.3.17	5537029	0.711	332	1	0	0	0	0
pRL120179	3.3.15	5538054	0.764	1156	1	0	1	0	1
pRL120180	3.3.15	5541525	0.716	470	1	0	1	1	1
pRL120181	6.3.3	5543136	0.767	251	1	0	0	0	0
pRL120182	3.3.15	5543925	0.753	331	1	0	1	0	1
pRL120183	0.0.2	5545081	0.655	585	3	1	1	1	0
pRL120184	0.0.1	5547021	0.632	115	1	0	0	1	0
pRL120185	1.5.0	5547760	0.743	394	1	0	0	0	0
pRL120186	0.0.2	5549105	0.774	179	1	0	0	0	0
pRL120187	3.3.15	5549855	0.718	409	1	0	0	0	0
pRL120188	1.5.2	5551170	0.721	513	1	0	1	0	1
pRL120189	6.0.0	5552805	0.781	352	1	1	0	1	0			
pRL120191	1.5.0	5554106	0.797	327	1	1	0	1	0	s	c(saaii)	CUT2
pRL120192	1.5.0	5555216	0.787	504	1	1	0	1	0	aa	c(saaii)	CUT2 N/C
pRL120193	1.5.0	5556723	0.835	342	1	1	0	1	0	i	c(saaii)	CUT2
pRL120194	1.5.0	5557751	0.85	328	1	1	0	1	0	i	c(saaii)	CUT2
pRL120195	3.3.15	5558749	0.801	282	1	1	0	1	0			
pRL120196	3.3.9	5559907	0.77	354	1	0	1	1	1			
pRL120197	3.3.8	5560981	0.765	583	1	0	0	0	0			
pRL120198	3.4.3	5562770	0.747	509	1	0	0	0	0			
pRL120199	6.3.10	5564336	0.76	280	1	0	0	0	0			
pRL120200	1.5.0	5565328	0.747	315	1	0	0	0	0	s	c(siaa)	CUT2
pRL120201	1.5.0	5566387	0.82	350	1	0	0	0	0	i	c(siaa)	CUT2
pRL120202	1.5.0	5567461	0.78	514	1	0	0	0	0	aa	c(siaa)	CUT2 N/C
pRL120203	0.0.2	5569002	0.766	218	1	0	0	0	0			
pRL120204	3.4.3	5570387	0.735	533	1	0	0	0	0			
pRL120205	3.4.3	5572021	0.766	503	1	0	1	1	0			
pRL120206	3.4.3	5573544	0.795	310	1	0	1	1	0
pRL120207	3.4.3	5574547	0.717	311	1	0	1	1	0
pRL120208	6.3.10	5575583	0.781	258	1	0	1	1	0
pRL120209	3.6.1	5576356	0.755	256	1	0	1	1	0
pRL120210	3.3.9	5577138	0.777	151	1	0	1	1	0
pRL120211	0.0.0	5577653	0.687	69	1	0	0	0	0
pRL120212	2.2.3	5577865	0.74	348	1	1	0	1	0
pRL120213	0.0.2	5578941	0.726	98	1	1	0	0	0
pRL120214	1.4.2	5579234	0.707	282	1	0	0	0	1
pRL120215	1.4.2	5580103	0.691	352	1	1	0	0	1
pRL120216	3.3.15	5581163	0.689	326	3	1	1	1	1
pRL120217	3.3.15	5582191	0.691	410	1	1	0	0	1
pRL120218	3.3.15	5583434	0.663	179	1	1	0	0	0
pRL120219	6.3.7	5584171	0.692	150	1	1	1	0	1
pRL120220	1.5.0	5584696	0.654	470	1	1	0	0	0
pRL120221	0.0.2	5586378	0.649	77	1	1	1	1	1
pRL120222	4.1.1	5586640	0.636	135	1	0	0	0	0			
pRL120223	1.5.0	5587154	0.865	300	1	0	0	1	1	i	c(iisa)	CUT1
pRL120224	1.5.0	5588093	0.852	312	1	1	0	1	1	i	c(iisa)	CUT1
pRL120225	1.5.0	5589110	0.799	434	1	0	0	1	1	s	c(iisa)	CUT1
pRL120226	1.5.0	5590563	0.787	355	1	1	0	1	1	a	c(iisa)	CUT1
pRL120227	2.2.8	5591797	0.724	328	3	1	1	1	1			
pRL120228	6.3.3	5592805	0.723	244	1	0	0	1	0			
pRL120229	2.2.3	5593695	0.749	881	5	1	1	1	1			
pRL120230	1.5.0	5596515	0.693	588	1	1	1	1	0			
pRL120231	3.5.5	5598344	0.736	353	1	0	0	0	1			
pRL120232	1.5.0	5599476	0.729	506	1	1	0	1	0			
pRL120233	3.1.13	5601387	0.687	232	1	0	0	0	0			
pRL120233	3.1.13	5601387	0.687	232	1	0	0	0	0			
pRL120235	3.3.15	5602103	0.738	505	1	1	0	1	0			
pRL120236	3.3.15	5603681	0.777	236	1	1	0	1	1			
pRL120237	1.4.2	5604414	0.761	396	2	1	1	1	1			
pRL120238	3.1.11	5605614	0.751	578	1	1	1	1	0			
pRL120239	6.3.3	5607491	0.722	239	1	0	0	1	1			
pRL120240	3.3.5	5608241	0.778	315	1	0	0	0	0			
pRL120241	1.5.0	5609185	0.776	544	1	1	0	1	0	aa	p(aaii)	PepT N/C
pRL120242	1.5.0	5610812	0.756	308	1	1	0	1	0	i	p(aaii)	PepT
pRL120243	1.5.0	5611742	0.785	304	1	1	0	1	0	i	p(aaii)	PepT
pRL120244	1.5.0	5612816	0.685	292	1	0	0	1	0			
pRL120245	0.0.0	5614079	0.755	152	1	0	0	0	0			
pRL120246	7.0.0	5614534	0.628	154	1	0	1	1	1			
pRL120247	0.0.1	5615490	0.783	226	1	0	0	0	0			
pRL120248	1.5.0	5616283	0.679	356	1	0	0	0	0	a	c(aiis)	CUT1
pRL120249	4.1.2	5617421	0.658	432	1	0	1	1	0			
pRL120250	3.3.22	5618716	0.709	317	1	0	0	0	0			
pRL120251	1.5.0	5619681	0.725	285	1	0	0	0	0	i	c(aiis)	CUT1
pRL120252	1.5.0	5620538	0.744	305	1	0	0	0	0	i	c(aiis)	CUT1
pRL120253	1.5.0	5621452	0.725	428	1	0	0	0	0	s	c(aiis)	CUT1
pRL120254	0.0.2	5622740	0.682	319	1	0	0	0	0			
pRL120255	6.3.10	5623696	0.66	264	1	0	0	0	0			
pRL120256	3.3.7	5624679	0.705	438	1	0	0	0	0			
pRL120257	6.3.2	5626092	0.607	288	1	0	0	0	0			
pRL120258	6.0.0	5627252	0.66	319	1	0	1	0	0			
pRL120259	6.0.0	5628296	0.657	604	1	0	0	0	0			
pRL120260	0.0.2	5630489	0.515	107	1	0	0	0	0			
pRL120261	6.0.0	5630962	0.738	336	1	0	0	0	0			
pRL120262	1.5.0	5631979	0.787	436	1	0	0	0	0	s	c(siia)	FeT
pRL120263	1.5.0	5633362	0.813	283	1	0	0	0	0	i	c(siia)	FeT
pRL120264	1.5.0	5634210	0.844	285	1	0	0	0	0	i	c(siia)	FeT
pRL120265	1.5.0	5635081	0.779	352	1	0	0	0	0	a	c(siia)	FeT
pRL120266	0.0.2	5636159	0.801	422	1	0	0	1	0			
pRL120267	2.2.3	5637552	0.788	91	1	0	0	1	0			
pRL120268	2.2.3	5637836	0.67	98	1	0	1	1	0			
pRL120269	2.2.3	5638178	0.749	875	1	0	0	0	0			
pRL120270	2.1.1	5640802	0.704	374	1	0	0	1	1			
pRL120271	3.1.21	5642256	0.742	548	1	0	1	0	1			
pRL120272	4.1.4	5644019	0.592	292	1	0	0	0	0			
pRL120273	1.5.3	5645374	0.754	441	1	0	0	0	1			
pRL120274	7.2.1	5646782	0.686	71	1	0	0	0	0			
pRL120275	6.3.6	5647099	0.728	416	1	0	0	1	1			
pRL120276	2.1.3	5648592	0.748	340	1	0	0	0	1			
pRL120277	2.1.3	5649614	0.73	295	1	0	0	0	1			
pRL120278	0.0.2	5650627	0.668	340	1	0	0	0	1			
pRL120279	2.1.4	5651927	0.671	704	1	0	0	0	0			
pRL120280	0.0.2	5654189	0.667	159	1	0	0	0	0			
pRL120281	6.3.3	5654739	0.665	461	1	0	0	0	0			
pRL120282	6.1.2	5656185	0.868	241	1	1	0	1	0			
pRL120283	6.1.1	5656921	0.83	412	1	1	0	1	0			
pRL120284	1.5.0	5658437	0.823	338	4	1	1	1	0	s	c(saaii)	CUT2
pRL120285	1.5.0	5659501	0.81	491	4	1	1	1	0	aa	c(saaii)	CUT2 (N unclass/C CUT2)
pRL120286	1.5.0	5660973	0.862	315	4	1	1	1	0	i	c(saaii)	CUT2
pRL120287	1.5.0	5661917	0.856	316	5	1	1	1	0	i	c(saaii)	CUT2
pRL120288	1.4.2	5662882	0.844	304	1	0	0	1	1			
pRL120289	1.6.2	5663893	0.668	543	1	0	0	1	0			
pRL120290	0.0.2	5665711	0.663	265	1	1	0	1	0			
pRL120291	6.3.7	5666647	0.73	155	5	1	1	1	0			
pRL120292	3.3.15	5667138	0.651	259	5	1	1	1	0			
pRL120293	0.0.1	5667917	0.733	106	4	1	1	1	0			
pRL120294	6.3.6	5668331	0.658	300	4	1	1	1	0			
pRL120295	1.5.0	5669318	0.775	408	5	1	1	1	0			
pRL120296	6.3.8	5670661	0.745	199	4	1	1	1	0			
pRL120297	3.3.15	5671441	0.716	445	1	0	0	0	0			
pRL120298	0.0.2	5672905	0.684	223	5	1	1	1	1			
pRL120299	0.0.2	5673509	0.69	309	2	1	1	1	1			
pRL120300	3.3.18	5674494	0.76	732	1	0	0	1	0			
pRL120301	3.3.18	5676696	0.778	316	1	1	1	1	1			
pRL120302	3.3.18	5677643	0.703	215	1	1	1	1	0			
pRL120303	3.4.2	5678570	0.771	272	1	0	1	0	0			
pRL120304	6.3.6	5679354	0.737	329	1	0	0	0	0			
pRL120305	1.5.0	5680524	0.813	338	1	0	1	0	1	s	c(sai)	NitT
pRL120306	1.5.0	5681615	0.782	274	1	0	1	0	1	a	c(sai)	NitT
pRL120307	1.5.0	5682436	0.789	281	1	0	1	0	1	i	c(sai)	NitT
pRL120308	3.3.18	5683281	0.755	437	1	0	1	1	0			
pRL120309	3.3.15	5684596	0.811	469	1	0	1	0	0			
pRL120310	3.3.15	5686002	0.786	193	1	0	1	0	0			
pRL120311	3.4.2	5686583	0.76	132	1	0	1	0	1			
pRL120312	1.1.1	5687167	0.673	625	1	0	1	0	1			
pRL120313	3.2.1	5689251	0.655	239	1	0	0	0	1			
pRL120314	1.5.2	5689946	0.731	450	1	0	1	1	1			
pRL120315	2.2.9	5691295	0.74	1333	1	1	1	0	1			
pRL120316	1.5.2	5695728	0.737	329	1	0	0	1	0			
pRL120317	1.5.0	5696714	0.741	473	1	0	0	0	0			
pRL120318	3.1.14	5698140	0.742	397	1	0	1	0	0			
pRL120319	6.2.1	5699227	0.64	219	1	1	0	1	0			
pRL120320	3.3.15	5700047	0.72	163	1	0	1	0	0			
pRL120321	1.6.3	5700625	0.773	260	1	0	0	1	0			
pRL120322	1.5.2	5701417	0.738	726	1	1	0	1	0			
pRL120324	6.0.0	5704010	0.639	428	1	0	0	1	1			
pRL120325	6.3.3	5705472	0.734	247	1	0	0	0	0			
pRL120326	1.5.0	5706199	0.775	532	1	1	0	0	0	s	c(siiaa)	PepT  
pRL120326A	1.5.0	5707856	0.757	319	1	1	0	0	1	i	c(siiaa)	PepT  
pRL120327	1.5.0	5708818	0.766	292	1	0	0	0	0	i	c(siiaa)	PepT  
pRL120328	3.1.13	5709715	0.785	305	1	0	0	0	0	a	c(siiaa)	PepT  
pRL120329	1.5.0	5710641	0.822	338	1	0	0	1	1	a	c(siiaa)	PepT  
pRL120330	1.5.0	5711658	0.744	317	1	1	0	1	0			
pRL120331	3.1.13	5712638	0.681	311	1	0	0	1	0			
pRL120332	6.3.4	5713676	0.694	254	1	0	1	0	0			
pRL120333	1.5.0	5714631	0.708	524	1	1	1	1	1	s	c(siiaa)	PepT  
pRL120334	3.3.15	5716354	0.731	284	1	0	0	0	0			
pRL120335	3.3.15	5717205	0.755	536	1	0	0	0	0			
pRL120336	1.5.0	5718946	0.754	324	1	1	0	1	1	i	c(siiaa)	PepT  
pRL120337	1.5.0	5719925	0.76	304	1	1	0	1	1	i	c(siiaa)	PepT  
pRL120338	1.5.0	5720836	0.722	325	1	1	0	1	1	a	c(siiaa)	PepT  
pRL120339	1.5.0	5721813	0.738	334	1	1	0	1	0	a	c(siiaa)	PepT  
pRL120340	0.0.1	5723031	0.699	226	1	0	0	0	0			
pRL120341	4.1.3	5723708	0.815	184	1	0	0	0	0			
pRL120342	1.6.1	5724583	0.739	158	1	1	1	1	1			
pRL120343	0.0.1	5725307	0.732	116	1	0	0	0	0			
pRL120344	4.1.2	5725750	0.774	827	1	0	0	0	0			
pRL120345	6.3.8	5728429	0.771	212	1	0	0	0	0			
pRL120346	0.0.2	5729128	0.615	255	1	0	0	0	0			
pRL120347	6.3.6	5730089	0.632	313	1	1	1	0	0			
pRL120348	4.1.4	5731128	0.751	1008	1	0	0	0	0			
pRL120349	0.0.1	5734394	0.73	379	1	0	0	0	0			
pRL120350	3.3.15	5735567	0.777	348	1	0	0	0	0			
pRL120351	1.5.0	5736921	0.782	452	1	0	0	0	0	s	p(sii)	CUT1
pRL120352	1.5.0	5738350	0.757	309	1	0	0	0	0	i	p(sii)	CUT1
pRL120353	1.5.0	5739276	0.777	280	1	0	0	0	0	i	p(sii)	CUT1
pRL120354	6.0.0	5740115	0.722	426	1	0	0	0	0			
pRL120355	3.3.15	5741392	0.737	307	1	0	1	0	0			
pRL120356	1.5.0	5742338	0.806	353	1	0	0	0	0	a	o(a)	CUT1
pRL120357	5.1.4	5743574	0.693	365	1	0	0	0	1			
pRL120358	0.0.0	5744717	0.7	164	1	0	0	0	0			
pRL120359	3.2.10	5745485	0.753	303	5	1	1	1	1			
pRL120360	3.2.10	5746393	0.778	273	2	1	1	1	1			
pRL120361	1.4.2	5747239	0.745	304	2	1	1	1	1			
pRL120362	1.6.1	5748294	0.795	726	5	1	1	1	1			
pRL120363	7.0.0	5750539	0.724	136	1	0	1	1	0			
pRL120364	0.0.2	5750946	0.732	86	1	0	1	1	0			
pRL120365	0.0.1	5751342	0.68	184	1	0	1	0	0			
pRL120366	3.3.15	5752007	0.725	326	1	1	0	1	0			
pRL120367	3.3.15	5753026	0.719	138	1	0	0	0	0			
pRL120368	0.0.2	5753466	0.696	511	1	0	0	1	0			
pRL120369	3.3.15	5754979	0.744	401	1	0	0	1	0			
pRL120370	5.1.4	5756744	0.798	355	1	0	0	0	0			
pRL120371	0.0.1	5758083	0.829	254	1	0	1	0	0			
pRL120372	0.0.1	5758899	0.699	137	1	0	0	0	0			
pRL120373	3.4.2	5759361	0.775	427	2	1	1	1	1			
pRL120374	2.1.2	5760718	0.743	359	1	0	1	1	1			
pRL120378	2.2.9	5765244	0.701	303	1	0	1	0	1			
pRL120379	0.0.1	5766425	0.697	556	1	0	0	0	0			
pRL120380	0.0.2	5768323	0.699	169	1	0	0	0	0			
pRL120381	1.5.0	5768956	0.719	356	1	0	1	0	0	a	c(aiis)	CUT1
pRL120382	0.0.2	5770047	0.766	506	1	0	1	0	0			
pRL120383	1.5.0	5771601	0.826	294	1	0	1	0	0	i	c(aiis)	CUT1
pRL120384	1.5.0	5772482	0.75	299	1	0	1	0	0	i	c(aiis)	CUT1
pRL120385	1.5.0	5773475	0.776	417	1	0	1	0	0	s	c(aiis)	CUT1
pRL120386	3.3.8	5774800	0.706	214	1	0	1	0	0			
pRL120387	3.3.8	5775448	0.756	334	1	0	1	0	0			
pRL120388	0.0.1	5776508	0.719	620	1	0	1	1	0			
pRL120389	3.3.15	5778367	0.756	344	1	0	1	1	0			
pRL120390	1.5.0	5779403	0.836	354	1	0	1	1	0	i	c(iaas)	CUT2
pRL120391	1.5.0	5780464	0.792	516	1	0	1	1	0	aa	c(iaas)	CUT2 N/C
pRL120392	0.0.1	5782011	0.832	214	1	0	1	1	0			
pRL120393	1.5.0	5782729	0.799	313	1	0	1	1	0	s	c(iaas)	CUT2
pRL120394	0.0.1	5783746	0.763	275	1	0	1	1	0			
pRL120395	0.0.1	5784707	0.748	445	1	0	1	1	0			
pRL120396	3.5.1	5786050	0.791	431	1	0	1	1	1			
pRL120397	6.3.3	5787427	0.724	252	1	1	1	1	0			
pRL120398	0.0.0	5788379	0.653	101	1	0	0	0	0			
pRL120399	6.3.3	5788876	0.756	252	1	1	1	1	1			
pRL120400	1.5.0	5789658	0.777	324	1	1	0	1	1			
pRL120401	1.5.3	5790861	0.798	190	1	1	0	1	1			
pRL120402	1.5.3	5791438	0.828	468	1	1	0	1	1			
pRL120403	3.3.15	5792854	0.769	344	1	1	0	1	0			
pRL120404	1.5.0	5794321	0.747	397	1	0	0	0	1	s	c(siiaa)	HAAT
pRL120405	1.5.0	5795536	0.769	290	1	0	0	0	1	i	c(siiaa)	HAAT
pRL120406	1.5.0	5796451	0.764	328	1	0	0	0	1	i	c(siiaa)	HAAT
pRL120407	1.5.3	5797434	0.761	257	1	0	0	0	1	a	c(siiaa)	HAAT
pRL120408	1.5.0	5798218	0.773	240	1	0	0	0	1	a	c(siiaa)	HAAT
pRL120409	3.3.22	5798982	0.744	402	1	0	0	0	1			
pRL120410	6.3.6	5800270	0.747	312	1	0	1	0	1			
pRL120411	3.1.0	5801402	0.774	687	1	1	1	0	1			
pRL120412	3.1.0	5803477	0.773	558	1	1	1	0	1			
pRL120413	3.6.1	5805163	0.785	267	1	0	0	0	1			
pRL120414	3.3.15	5805983	0.757	233	1	0	0	0	1			
pRL120415	6.3.1	5806770	0.752	154	1	1	0	0	0			
pRL120416	3.4.2	5807358	0.748	377	1	1	1	0	0			
pRL120417	3.4.2	5808521	0.775	416	1	1	1	0	1			
pRL120418	6.3.2	5809857	0.665	340	1	0	0	0	1			
pRL120419	3.4.2	5810964	0.769	444	1	1	0	1	1			
pRL120420	3.3.15	5812439	0.79	182	1	1	0	1	1			
pRL120421	3.1.16	5812987	0.753	260	1	1	0	1	0			
pRL120422	0.0.2	5814054	0.772	285	1	1	0	0	1			
pRL120423	0.0.2	5814952	0.794	194	1	0	0	0	0			
pRL120424	4.1.1	5815538	0.794	176	1	0	0	0	0			
pRL120425	4.1.1	5816065	0.748	465	1	0	1	0	0			
pRL120426	0.0.0	5817624	0.602	126	1	0	0	0	0			
pRL120427	0.0.0	5818113	0.538	69	1	0	0	0	0			
pRL120428	1.5.3	5818538	0.579	279	1	0	0	1	1			
pRL120429	3.1.1	5819473	0.679	226	1	0	0	1	1			
pRL120430	1.5.0	5820215	0.716	322	1	0	0	0	1	a	c(aaiis)	PepT  
pRL120431	1.5.0	5821185	0.749	353	1	0	0	0	1	a	c(aaiis)	PepT  
pRL120432	1.5.0	5822243	0.709	296	1	0	0	0	1	i	c(aaiis)	PepT  
pRL120433	1.5.0	5823137	0.766	317	1	0	0	0	1	i	c(aaiis)	PepT  
pRL120434	1.5.0	5824169	0.739	536	1	0	0	0	1	s	c(aaiis)	PepT  
pRL120435	7.2.1	5826619	0.554	212	1	0	0	0	0			
pRL120436	0.0.0	5827674	0.703	67	1	0	0	0	0			
pRL120437	5.1.4	5828068	0.668	340	1	0	0	1	1			
pRL120438	0.0.0	5829086	0.699	90	1	0	0	0	0			
pRL120439	3.3.15	5829630	0.668	385	1	0	0	0	0			
pRL120440	3.3.15	5830801	0.736	583	1	1	0	1	0			
pRL120441	1.5.0	5832581	0.761	231	1	1	0	0	0	a	c(aaiis)	HAAT
pRL120442	1.5.0	5833276	0.729	249	1	1	0	0	0	a	c(aaiis)	HAAT
pRL120443	1.5.0	5834027	0.747	379	1	1	0	0	0	i	c(aaiis)	HAAT
pRL120444	1.5.0	5835168	0.801	297	1	1	0	0	0	i	c(aaiis)	HAAT
pRL120445	1.5.0	5836212	0.801	416	1	1	0	0	0	s	c(aaiis)	HAAT
pRL120446	6.0.0	5837712	0.675	202	1	1	0	0	0			
pRL120447	6.0.0	5838333	0.71	383	1	1	0	0	0			
pRL120448	6.3.2	5839949	0.655	303	1	1	1	1	1			
pRL120449	6.3.2	5841057	0.597	306	1	0	0	1	0
pRL120450	1.4.3	5842115	0.727	278	1	1	0	0	0
pRL120451	1.5.0	5843165	0.708	531	1	1	0	1	1
pRL120452	4.1.1	5844757	0.628	203	1	0	0	1	1
pRL120453	6.0.0	5845384	0.79	625	1	1	1	1	1
pRL120454	4.1.1	5847366	0.78	96	1	0	0	1	1
pRL120455	7.0.0	5847728	0.866	229	1	1	0	1	1
pRL120456	3.3.15	5848513	0.728	310	1	1	0	1	1
pRL120457	6.3.6	5849563	0.778	299	1	1	0	1	0
pRL120458	0.0.2	5850702	0.68	110	1	0	1	1	1
pRL120459	0.0.1	5851037	0.718	221	1	0	1	1	1
pRL120460	0.0.1	5851710	0.7	115	5	1	1	1	0
pRL120461	4.1.4	5852317	0.785	379	1	1	0	0	0
pRL120462	3.3.22	5853456	0.68	304	1	1	1	0	1
pRL120463	3.3.22	5854360	0.751	457	1	1	1	0	1
pRL120464	3.3.22	5855744	0.822	1158	1	1	1	0	1
pRL120465	3.3.22	5859217	0.798	510	1	1	1	0	1
pRL120466	3.3.22	5860746	0.791	446	1	1	1	0	1
pRL120467	3.3.22	5862076	0.729	399	1	1	1	0	1
pRL120468	3.3.22	5863287	0.792	333	1	1	1	0	1
pRL120469	3.3.22	5864309	0.789	593	1	1	1	0	1
pRL120470	3.3.22	5866083	0.823	169	1	1	1	0	0
pRL120471	3.3.22	5866585	0.787	276	1	1	0	0	0
pRL120472	3.3.22	5867412	0.764	462	1	1	0	0	0
pRL120473	3.3.22	5868876	0.793	493	1	1	1	0	1
pRL120474	3.3.22	5870488	0.782	181	1	1	1	0	1
pRL120475	7.2.1	5871070	0.626	330	1	1	1	0	0
pRL120476	7.2.1	5871964	0.777	912	1	1	1	0	1
pRL120477	0.0.2	5874745	0.775	158	1	1	0	0	1
pRL120478	4.1.1	5875371	0.772	358	1	0	0	0	0
pRL120479	0.0.2	5876493	0.671	297	1	0	0	0	0
pRL120480	4.1.5	5877418	0.779	754	1	1	1	0	1
pRL120481	0.0.2	5879696	0.669	369	1	1	1	0	0			
pRL120482	0.0.2	5880802	0.574	500	1	1	1	0	0			
pRL120483	0.0.2	5882301	0.542	371	1	1	0	0	0			
pRL120484	0.0.2	5883672	0.655	366	1	0	0	0	0			
pRL120485	0.0.2	5884808	0.607	248	1	1	1	0	0			
pRL120486	0.0.0	5885551	0.722	392	1	0	0	0	0			
pRL120487	1.4.2	5886788	0.816	481	1	0	1	0	1			
pRL120488	1.4.2	5888257	0.805	267	1	0	1	0	0			
pRL120489	1.5.0	5889083	0.839	345	1	0	1	0	0	i	c(iiaas)	HAAT
pRL120490	1.5.0	5890117	0.824	302	1	0	1	0	0	i	c(iiaas)	HAAT
pRL120491	1.5.0	5891022	0.792	242	1	0	1	0	0	a	c(iiaas)	HAAT
pRL120492	1.5.0	5891747	0.811	251	1	0	1	0	0	a	c(iiaas)	HAAT
pRL120493	1.5.0	5892509	0.843	439	1	0	1	0	0	s	c(iiaas)	HAAT
pRL120494	3.3.15	5893896	0.777	487	1	1	0	0	0			
pRL120495	6.3.2	5895594	0.77	299	1	1	0	0	0			
pRL120496	0.0.0	5896493	0.714	121	1	0	0	0	0			
pRL120497	4.1.1	5896959	0.603	70	1	0	0	0	0
pRL120498	1.5.0	5897176	0.777	447	1	0	0	1	1
pRL120499	4.1.1	5898600	0.719	215	1	0	0	1	0
pRL120500	1.5.0	5899307	0.688	376	1	0	0	1	0
pRL120501	0.0.0	5900552	0.583	122	1	0	0	0	0
pRL120502	3.3.11	5900990	0.768	468	1	0	1	1	1
pRL120503	6.3.7	5902520	0.748	167	1	1	1	0	1
pRL120504	1.4.2	5903226	0.782	521	1	1	1	0	1
pRL120505	1.4.2	5904834	0.818	274	1	0	1	0	0
pRL120506	1.4.2	5905715	0.798	368	1	1	0	1	0
pRL120507	1.4.2	5906843	0.807	479	1	0	1	0	1
pRL120508	6.1.2	5908482	0.735	642	1	0	0	0	1
pRL120509	3.3.15	5910493	0.777	764	1	1	1	0	1
pRL120510	0.0.2	5912784	0.742	94	1	1	0	0	0
pRL120511	6.3.2	5913099	0.724	333	1	0	0	0	0
pRL120512	0.0.0	5914097	0.518	89	1	0	0	0	0
pRL120513	3.3.15	5914996	0.762	334	1	0	1	0	0			
pRL120514	1.5.0	5916173	0.761	359	1	1	0	1	0	a	c(ais)	QAT
pRL120515	1.5.0	5917245	0.814	295	1	1	0	1	0	i	c(ais)	QAT
pRL120516	1.5.0	5918341	0.769	333	1	1	1	1	0	s	c(ais)	QAT
pRL120517	3.1.16	5919410	0.706	264	1	0	0	0	0			
pRL120518	6.3.8	5920216	0.753	209	5	1	1	1	1			
pRL120519	3.3.15	5920991	0.794	678	5	1	1	1	0			
pRL120520	0.0.1	5923076	0.702	201	1	0	1	1	0			
pRL120521	3.3.22	5923700	0.847	249	1	0	0	0	0			
pRL120522	3.3.22	5924474	0.8	313	1	0	0	0	0			
pRL120523	0.0.1	5925548	0.686	192	1	0	0	0	0			
pRL120524	3.3.15	5926278	0.844	375	1	1	1	1	1			
pRL120525	3.3.15	5927409	0.755	278	3	1	1	1	1			
pRL120526	1.6.1	5928300	0.753	190	1	0	1	1	1			
pRL120527	6.3.3	5929276	0.775	238	1	1	0	0	0			
pRL120528	3.1.13	5929989	0.794	303	1	1	0	0	0			
pRL120529	3.3.15	5930893	0.779	505	1	1	0	0	0			
pRL120530	3.3.15	5932407	0.745	448	1	1	0	0	0			
pRL120531	1.5.0	5933831	0.795	283	1	1	0	0	0	s	c(saii)	QAT
pRL120532	1.5.0	5934756	0.779	372	1	1	1	0	0	a	c(saii)	QAT
pRL120533	1.5.0	5935880	0.784	282	1	1	0	0	0	i	c(saii)	QAT
pRL120534	1.5.0	5936725	0.795	283	1	1	0	0	0	i	c(saii)	QAT
pRL120535	7.0.0	5937593	0.698	332	2	1	1	1	0			
pRL120536	6.3.2	5938647	0.73	336	1	1	1	0	0			
pRL120537	3.3.15	5939707	0.775	356	3	1	1	1	1			
pRL120538	1.4.2	5940788	0.758	417	1	0	0	0	0			
pRL120539	6.3.6	5942147	0.757	296	1	0	1	1	0			
pRL120540	0.0.2	5943052	0.674	550	1	0	0	0	0			
pRL120541	4.1.1	5945003	0.645	665	5	1	1	1	0			
pRL120542	0.0.1	5947178	0.677	345	5	1	1	1	1			
pRL120543	0.0.1	5948344	0.739	285	1	0	1	1	0			
pRL120544	6.3.6	5949328	0.69	298	1	0	1	0	0			
pRL120545	0.0.2	5950360	0.755	156	1	0	0	0	1
pRL120546	3.3.15	5950844	0.759	248	1	0	0	0	0
pRL120547	1.5.0	5951624	0.697	395	1	0	0	0	0
pRL120548	6.3.6	5952903	0.677	298	1	0	0	0	0
pRL120549	3.3.15	5953859	0.704	175	1	1	0	0	0
pRL120550	4.1.1	5954645	0.744	130	1	0	0	0	0
pRL120551	0.0.2	5955193	0.652	126	1	0	0	0	1
pRL120552	6.3.1	5955794	0.761	164	5	1	1	1	1
pRL120553	0.0.0	5956343	0.698	99	1	0	0	0	0
pRL120554	3.4.2	5956685	0.774	1230	4	1	1	1	1
pRL120555	6.3.5	5960808	0.785	336	1	0	0	0	0
pRL120556	1.5.0	5961866	0.813	430	1	1	0	0	0
pRL120557	1.5.0	5963233	0.83	310	1	1	0	0	0
pRL120558	1.5.0	5964173	0.868	292	1	1	0	0	0
pRL120559	2.1.3	5965054	0.769	566	1	1	0	0	0
pRL120560	1.5.0	5966768	0.795	348	1	0	0	0	0
pRL120561	3.5.5	5968917	0.734	488	1	0	1	1	0
pRL120561A	6.0.0	5970903	0.54	90	1	0	1	1	1
pRL120562	6.3.6	5971253	0.816	296	1	0	0	0	0
pRL120563	2.2.3	5972413	0.727	306	1	0	0	0	0
pRL120564	0.0.2	5973378	0.74	81	1	0	1	0	1
pRL120565	4.1.5	5973715	0.736	562	1	0	1	0	1
pRL120566	4.1.5	5975400	0.72	110	1	0	0	0	0
pRL120567	4.1.5	5975995	0.72	1094	1	0	1	0	0
pRL120568	0.0.0	5980441	0.571	67	1	0	0	0	0
pRL120569	3.3.15	5980733	0.62	230	1	1	0	0	0
pRL120570	3.2.5	5981486	0.602	202	1	0	0	0	0
pRL120571	4.1.1	5982330	0.614	155	1	1	0	0	1
pRL120572	4.1.3	5982862	0.675	176	1	1	0	0	0
pRL120573	4.1.1	5983389	0.566	192	1	1	1	0	0
pRL120574	3.6.1	5983964	0.717	342	1	1	1	0	1
pRL120575	4.1.1	5984989	0.664	283	1	1	1	0	0
pRL120576	3.3.15	5985974	0.635	457	1	1	1	0	1			
pRL120577	0.0.2	5987528	0.609	167	1	0	0	0	0			
pRL120578	0.0.2	5988212	0.643	123	1	1	1	0	1			
pRL120579	4.1.1	5988599	0.567	143	1	1	1	0	0			
pRL120580	6.2.1	5989242	0.587	191	1	1	0	0	0			
pRL120581	6.0.0	5989814	0.623	217	1	0	1	0	0			
pRL120582	0.0.0	5990562	0.46	65	1	0	0	0	0			
pRL120583	6.3.8	5991282	0.579	185	1	0	0	0	0			
pRL120584	3.3.15	5992012	0.754	279	1	0	1	1	0			
pRL120585	3.3.15	5993206	0.792	295	1	0	1	1	0			
pRL120586	0.0.1	5994090	0.784	410	5	1	1	1	1			
pRL120587	6.3.3	5995319	0.748	232	1	0	1	1	0			
pRL120588	1.4.2	5996039	0.805	324	1	0	1	1	1			
pRL120589	1.5.0	5997096	0.802	358	1	0	1	1	0	a	c(aaiis)	CUT1
pRL120590	1.5.0	5998172	0.808	369	1	0	0	1	0	a	c(aaiis)	CUT1
pRL120591	1.5.0	5999478	0.85	319	1	0	0	1	0	i	c(aaiis)	CUT1
pRL120592	1.5.0	6000439	0.855	301	1	0	0	1	0	i	c(aaiis)	CUT1
pRL120593	1.5.0	6001502	0.773	436	1	0	0	1	0	s	c(aaiis)	CUT1
pRL120594	6.3.8	6003181	0.745	212	1	0	1	0	0			
pRL120595	0.0.1	6003917	0.791	398	1	0	1	1	1			
pRL120596	0.0.1	6005125	0.831	280	1	0	1	1	0			
pRL120597	0.0.1	6005993	0.789	137	1	0	1	1	0			
pRL120598	2.1.4	6006439	0.768	396	1	0	1	1	1			
pRL120599	0.0.1	6007705	0.812	197	1	0	1	1	0			
pRL120600	6.3.3	6008351	0.772	232	1	0	1	1	0			
pRL120601	3.5.5	6009143	0.784	344	1	1	1	1	1			
pRL120602	3.3.15	6010174	0.776	409	1	0	1	1	0			
pRL120603	3.4.2	6011418	0.732	495	1	0	1	1	0			
pRL120604	3.3.15	6012917	0.667	283	1	0	1	1	1			
pRL120605	3.4.2	6013876	0.792	441	4	1	1	1	1			
pRL120606	6.3.1	6015366	0.764	180	4	1	1	1	0			
pRL120607	1.5.0	6016217	0.822	551	4	1	1	1	0	aa	c(aaiis)	PepT N/C
pRL120608	1.5.0	6017869	0.814	288	4	1	1	1	0	i	c(aaiis)	PepT
pRL120609	1.5.0	6018732	0.812	316	4	1	1	1	0	i	c(aaiis)	PepT
pRL120610	1.5.0	6019772	0.776	536	4	1	1	1	0	s	c(aaiis)	PepT
pRL120611	0.0.1	6021440	0.768	239	4	1	1	1	1			
pRL120612	3.2.2	6022383	0.767	458	4	1	1	1	0			
pRL120613	3.3.15	6023773	0.769	283	4	1	1	1	1			
pRL120614	0.0.1	6024764	0.751	426	1	0	0	1	1			
pRL120615	3.4.3	6026048	0.719	258	1	0	0	1	1			
pRL120616	3.3.15	6026839	0.77	314	1	0	0	1	1			
pRL120617	1.5.0	6027852	0.748	465	1	0	0	0	0			
pRL120618	6.3.5	6029429	0.748	324	1	0	0	1	0			
pRL120619	3.3.15	6030422	0.785	224	1	0	1	1	1			
pRL120620	1.4.2	6031260	0.767	222	4	1	1	1	1			
pRL120621	3.3.15	6031942	0.784	424	5	1	1	1	0			
pRL120622	0.0.1	6033264	0.571	101	1	0	0	0	0			
pRL120623	0.0.2	6033912	0.691	314	1	0	0	0	0			
pRL120624	0.0.0	6034853	0.701	527	1	0	0	0	0
pRL120625	2.1.4	6036541	0.678	564	1	0	0	0	0
pRL120626	0.0.2	6038269	0.792	270	1	0	0	0	0
pRL120627	0.0.2	6039342	0.685	651	1	0	0	0	0
pRL120628	3.4.2	6041524	0.791	489	5	1	1	1	0
pRL120629	3.4.3	6042997	0.755	347	3	1	1	1	0
pRL120630	3.3.15	6044050	0.797	487	4	1	1	1	0
pRL120631	0.0.1	6045637	0.848	117	5	1	1	1	0
pRL120632	3.3.15	6046017	0.808	307	4	1	1	1	1
pRL120633	3.1.2	6046965	0.786	373	4	1	1	1	1
pRL120634	3.3.15	6048380	0.718	306	5	1	1	1	0
pRL120635	0.0.0	6049333	0.727	74	1	0	0	0	0
pRL120636	0.0.0	6049554	0.548	86	1	0	0	0	0
pRL120637	4.1.1	6049850	0.649	120	1	0	0	0	0
pRL120638	6.3.6	6050427	0.755	301	1	0	0	0	1
pRL120639	4.1.1	6051388	0.706	376	5	1	1	1	0
pRL120640	0.0.1	6052554	0.629	92	1	0	0	1	0
pRL120641	0.0.1	6052892	0.787	78	1	0	0	0	0
pRL120642	1.3.1	6053183	0.779	542	1	0	1	1	1
pRL120643	1.3.1	6054965	0.8	104	1	0	1	0	1
pRL120644	0.0.0	6055494	0.598	182	1	0	0	0	0
pRL120646	5.1.4	6056028	0.702	136	1	1	0	0	0
pRL120647	5.1.4	6056435	0.714	115	1	0	0	1	0
pRL120648	7.2.1	6056828	0.728	480	1	0	0	1	0
pRL120649	5.1.4	6058295	0.637	689	1	0	0	0	0
pRL120650	0.0.1	6060361	0.509	167	1	0	0	0	0
pRL120651	0.0.0	6061104	0.546	214	1	0	0	0	0
pRL120652	0.0.1	6061936	0.672	120	1	1	0	1	0
pRL120653	0.0.1	6062352	0.692	108	1	0	0	0	0
pRL120654	0.0.2	6062684	0.737	139	1	0	0	0	0
pRL120655	0.0.2	6063206	0.734	98	1	0	0	0	0
pRL120656	0.0.0	6063521	0.731	87	1	0	0	0	0
pRL120657	7.0.0	6064135	0.616	168	1	0	0	0	0			
pRL120658	0.0.1	6064692	0.772	616	1	0	0	0	0			
pRL120659	1.5.0	6066620	0.802	432	1	0	0	0	0	s	c(sia)	CUT1
pRL120660	4.1.1	6067935	0.784	241	1	0	0	0	0	i	c(sia)	CUT1
pRL120661	1.5.0	6068681	0.844	369	1	0	0	0	0	a	c(sia)	CUT1
pRL120662	2.1.3	6069806	0.789	390	1	0	0	0	0			
pRL120663	1.5.0	6070983	0.875	278	1	0	0	0	0	i	p(ii)	CUT1
pRL120664	1.5.0	6071816	0.825	318	1	0	0	0	0	i	p(ii)	CUT1
pRL120665	0.0.2	6072931	0.772	598	1	0	0	0	0			
pRL120666	0.0.2	6074852	0.776	286	1	0	0	0	0			
pRL120667	6.1.2	6075808	0.714	222	1	0	1	0	0			
pRL120668	6.1.1	6076490	0.753	458	1	0	1	0	0			
pRL120669	1.5.0	6077951	0.793	293	1	1	1	0	1	i	c(ias)	NitT
pRL120670	1.5.0	6078844	0.8	287	1	1	1	0	1	a	c(ias)	NitT
pRL120671	1.5.0	6079758	0.799	337	1	1	1	0	1	s	c(ias)	NitT
pRL120672	6.3.2	6081116	0.77	336	1	1	0	0	0			
pRL120673	7.0.0	6082123	0.72	192	1	1	1	0	1			
pRL120674	6.3.3	6082895	0.747	249	1	1	0	0	0			
pRL120675	0.0.2	6083905	0.73	93	1	0	0	1	0			
pRL120676	0.0.2	6084183	0.685	92	1	0	0	0	0			
pRL120677	6.3.5	6084471	0.83	335	1	0	1	1	0			
pRL120678	2.2.9	6085683	0.781	440	1	0	0	0	0			
pRL120679	1.5.0	6087056	0.795	407	1	0	0	0	0	s	p(siis)	CUT1
pRL120680	1.5.0	6088398	0.858	312	1	0	0	0	0	i	p(siis)	CUT1
pRL120681	1.5.0	6089326	0.819	294	1	0	0	1	0	i	p(siis)	CUT1
pRL120682	3.3.22	6090388	0.774	309	1	0	0	0	0	s	p(siis)	CUT1
pRL120683	1.1.1	6091331	0.811	715	1	0	0	0	0			
pRL120684	0.0.2	6093557	0.785	420	5	1	1	1	1			
pRL120685	1.5.0	6095191	0.817	429	1	1	0	0	0	s	o(s)	CUT1
pRL120686	0.0.1	6096662	0.802	840	1	1	0	0	0			
pRL120687	0.0.2	6099202	0.761	364	1	1	0	0	0			
pRL120688	3.4.3	6100293	0.776	454	1	1	0	0	1			
pRL120689	1.5.0	6101645	0.806	368	1	1	0	0	0	a	p(aii)	CUT1
pRL120690	1.5.0	6102754	0.811	331	1	1	0	0	0	i	p(aii)	CUT1
pRL120691	1.5.0	6103751	0.825	348	1	1	0	0	0	i	p(aii)	CUT1
pRL120692	6.0.0	6105075	0.671	383	1	0	0	0	0			
pRL120693	6.3.2	6106468	0.615	350	1	0	0	0	1			
pRL120694	6.3.5	6107841	0.745	370	1	1	0	0	0			
pRL120695	6.3.8	6108996	0.788	210	1	1	0	0	1			
pRL120696	1.5.0	6109737	0.767	357	1	1	1	0	1			
pRL120697	1.5.0	6110807	0.789	361	1	1	1	0	1			
pRL120698	1.5.0	6111889	0.817	1023	1	1	1	0	1			
pRL120699	0.0.2	6115034	0.747	393	1	1	0	0	0			
pRL120700	0.0.2	6116730	0.722	236	1	0	0	0	0			
pRL120701	1.5.2	6117587	0.771	347	1	0	1	0	1			
pRL120702	4.1.1	6118776	0.633	277	1	0	0	0	0			
pRL120703	7.2.1	6119637	0.635	107	1	0	0	0	0			
pRL120704	1.4.2	6120055	0.667	256	1	0	0	0	1			
pRL120705	5.1.4	6120973	0.701	256	1	0	0	1	0			
pRL120706	3.3.15	6121765	0.709	293	1	0	0	0	0			
pRL120707	0.0.0	6122718	0.681	148	1	0	0	0	0			
pRL120708	3.4.3	6123250	0.732	1103	1	0	0	0	1			
pRL120709	3.4.3	6126562	0.745	1093	1	0	0	1	1			
pRL120710	2.2.8	6129840	0.775	736	1	0	0	0	0			
pRL120711	1.5.0	6132142	0.822	253	1	0	0	0	0	a	c(ais)	FeCT
pRL120712	1.5.0	6132900	0.857	346	1	0	1	0	0	i	c(ais)	FeCT
pRL120713	1.5.0	6133937	0.818	341	1	0	0	0	0	s	c(ais)	FeCT
pRL120714	0.0.2	6135119	0.719	212	1	0	0	0	0			
pRL120715	1.5.3	6135757	0.692	203	1	0	0	1	0			
pRL120716	0.0.2	6136544	0.778	93	1	0	1	0	0			
pRL120717	0.0.1	6136904	0.757	154	1	0	0	1	0			
pRL120718	6.0.0	6137578	0.829	2099	1	0	1	1	1			
pRL120719	6.0.0	6143888	0.772	558	1	0	0	0	0			
pRL120720	0.0.2	6145614	0.65	101	1	0	0	0	0			
pRL120721	0.0.1	6145919	0.655	93	1	0	1	0	0			
pRL120722	3.4.3	6146397	0.772	589	1	1	0	1	1			
pRL120723	3.4.3	6148196	0.755	621	1	0	0	0	1			
pRL120724	4.1.1	6150092	0.696	108	1	0	0	0	0			
pRL120725	4.1.1	6150509	0.629	142	1	0	0	0	0			
pRL120726	4.1.1	6151091	0.735	120	1	0	0	0	0			
pRL120727	4.1.1	6151587	0.737	135	1	0	0	0	0			
pRL120728	0.0.0	6152026	0.681	94	1	0	0	0	0			
pRL120729	0.0.0	6152491	0.726	76	1	0	0	0	0			
pRL120730	0.0.1	6152858	0.612	87	1	0	0	0	0			
pRL120731	6.0.0	6153268	0.626	367	1	1	0	0	0			
pRL120732	6.3.5	6154549	0.782	356	1	1	0	0	0			
pRL120733	1.5.0	6155798	0.688	275	1	1	0	0	0	s	c(sia)	PAAT
pRL120734	1.5.0	6156716	0.791	511	1	1	0	0	0	ia	c(sia)	PAAT
pRL120735	3.4.2	6158348	0.767	378	1	1	1	0	0			
pRL120736	0.0.0	6159559	0.677	168	1	0	0	0	0			
pRL120737	0.0.1	6160092	0.743	242	1	0	0	1	0
pRL120738	4.1.1	6160911	0.749	320	1	0	0	1	1
pRL120739	3.4.4	6161823	0.761	508	1	0	0	1	0
pRL120740	0.0.1	6163462	0.791	414	1	0	1	1	1
pRL120741	0.0.2	6164732	0.716	149	1	0	0	0	0
pRL120742	1.5.0	6165370	0.772	315	3	1	1	1	1
pRL120743	6.3.6	6166409	0.66	307	1	1	1	0	0
pRL120744	4.1.1	6167395	0.751	353	2	1	1	1	1
pRL120745	3.3.7	6168557	0.731	516	1	0	0	0	0
pRL120746	3.3.15	6170104	0.718	268	1	0	0	0	1
pRL120747	3.4.5	6170907	0.736	283	1	0	0	0	1
pRL120748	6.3.3	6171755	0.76	255	1	0	0	0	0
pRL120749	3.4.2	6172519	0.721	501	1	0	1	0	0
pRL120750	1.5.0	6174094	0.742	310	1	0	0	1	1
pRL120751	3.4.2	6175144	0.75	334	1	0	1	0	0
pRL120752	0.0.2	6176187	0.72	261	1	0	0	0	0
pRL120753	1.5.0	6177007	0.725	211	1	0	0	0	0	i	p(iia)	QAT
pRL120754	1.5.0	6177639	0.746	211	1	0	0	0	0	i	p(iia)	QAT
pRL120755	1.5.0	6178297	0.697	313	1	0	0	1	1	a	p(iia)	QAT
pRL120756	1.5.0	6179538	0.777	342	1	1	0	1	0	s	c(saai)	CUT2
pRL120757	1.5.0	6180633	0.793	513	1	1	1	1	1	aa	c(saai)	CUT2 N/C
pRL120758	1.5.0	6182203	0.827	330	1	1	0	1	0	i	c(saai)	CUT2
pRL120759	6.0.0	6183197	0.752	334	1	1	0	1	0			
pRL120760	3.3.15	6184198	0.794	331	1	1	0	1	0			
pRL120761	3.3.8	6185206	0.759	582	1	1	0	1	0			
pRL120762	3.3.15	6186951	0.816	272	1	1	0	1	0			
pRL120763	3.3.9	6187802	0.765	509	1	1	0	1	0			
pRL120764	3.3.15	6189328	0.738	545	1	0	1	1	1			
pRL120765	1.6.1	6191334	0.697	67	1	1	0	0	0			
pRL120766	0.0.1	6191650	0.653	182	1	1	1	1	0			
pRL120767	4.1.1	6192532	0.655	370	1	1	0	0	0			
pRL120768	0.0.1	6193715	0.7	209	1	0	1	0	0			
pRL120769	6.0.0	6194496	0.689	959	1	0	1	0	0			
pRL120770	1.4.3	6197685	0.689	281	1	0	1	0	1			
pRL120771	1.5.0	6198576	0.744	247	1	1	0	0	0	a	c(aaiis)	PepT
pRL120772	1.5.0	6199316	0.763	284	1	1	0	0	0	a	c(aaiis)	PepT  
pRL120773	1.5.0	6200167	0.766	311	1	0	0	0	0	i	c(aaiis)	PepT  
pRL120774	1.5.0	6201107	0.839	365	1	1	0	0	0	i	c(aaiis)	PepT  
pRL120775	1.5.0	6202211	0.795	528	1	1	0	0	0	s	c(aaiis)	PepT  
pRL120776	3.1.13	6203840	0.734	316	1	1	0	0	0			
pRL120777	0.0.2	6204875	0.718	296	1	1	0	1	0			
pRL120778	3.3.15	6205762	0.724	277	1	1	0	1	1			
pRL120779	6.3.3	6206614	0.75	253	1	1	0	1	0			
pRL120780	1.5.0	6207643	0.772	645	1	1	0	0	0	s	c(siiaa)	PepT
pRL120781	1.5.0	6209704	0.778	328	1	1	0	0	0	i	c(siiaa)	PepT
pRL120782	1.5.0	6210700	0.828	373	1	1	0	0	0	i	c(siiaa)	PepT
pRL120783	1.5.0	6211829	0.763	573	1	1	0	0	0	aa	c(siiaa)	PepT N/C
pRL120784	3.3.15	6213547	0.763	403	1	0	0	0	0			
pRL120785	3.3.15	6214771	0.77	395	1	1	0	0	0
pRL120786	3.3.15	6216142	0.756	203	1	0	1	1	1
pRL120787	3.3.15	6216792	0.807	221	1	0	1	0	1
pRL120789	3.3.22	6217848	0.637	117	1	0	1	0	0
pRL120790	6.1.2	6218399	0.769	230	5	1	1	1	1
pRL120791	6.1.2	6219093	0.661	125	1	1	0	0	0
pRL120792	6.1.2	6219474	0.769	213	1	0	0	0	0
pRL120793	6.1.1	6220112	0.721	1211	3	1	1	1	1
pRL120794	0.0.1	6224096	0.712	250	1	0	0	0	0
pRL120795	0.0.0	6225029	0.658	74	1	0	0	0	0
pRL120796	0.0.0	6225580	0.761	437	1	0	0	0	0
pRL110001	2.2.3	6526891	0.742	401	1	0	0	0	0
pRL110002	2.2.3	6528093	0.738	331	1	0	1	0	0
pRL110003	2.2.3	6529243	0.719	404	1	0	0	0	0
pRL110004	0.0.2	6530638	0.74	377	1	1	0	1	0
pRL110005	4.1.1	6531997	0.878	236	1	0	1	0	0
pRL110006	0.0.2	6532728	0.691	255	1	0	1	0	0			
pRL110007	6.0.0	6533482	0.778	179	1	0	1	0	0			
pRL110008	0.0.0	6534195	0.758	102	1	0	0	0	0			
pRL110009	6.3.12	6534550	0.758	129	1	0	1	0	1			
pRL110010	1.6.1	6534949	0.81	841	1	0	1	0	0			
pRL110011	2.2.8	6537582	0.77	869	1	0	0	1	1			
pRL110012	1.5.3	6540330	0.812	692	5	1	1	1	1			
pRL110013	0.0.1	6542405	0.82	1822	4	1	1	1	1			
pRL110014	2.2.10	6548015	0.742	252	1	0	1	0	1			
pRL110015	0.0.1	6548843	0.558	165	1	0	1	0	0			
pRL110016	0.0.2	6549506	0.659	138	1	0	0	0	0			
pRL110017	6.3.8	6550120	0.759	246	1	0	1	0	0			
pRL110018	1.5.0	6551030	0.824	399	1	0	1	0	1			
pRL110019	1.5.0	6552365	0.794	430	1	1	0	0	0			
pRL110020	0.0.1	6554085	0.772	344	1	1	0	0	0			
pRL110021	1.5.0	6555126	0.737	270	1	0	0	0	1	a	p(ai)	NitT
pRL110022	1.5.0	6555944	0.817	275	1	1	0	0	0	i	p(ai)	NitT
pRL110023	6.5.0	6556768	0.741	462	1	0	0	0	0			
pRL110024	3.3.15	6558153	0.812	385	1	0	1	0	0			
pRL110025	3.5.2	6559307	0.785	258	1	0	0	0	0			
pRL110026	6.3.6	6560119	0.747	307	1	0	0	0	0			
pRL110027	3.3.15	6561047	0.709	462	1	0	0	0	0			
pRL110028	3.1.13	6562556	0.691	308	1	0	0	0	0			
pRL110029	3.5.3	6563482	0.68	108	1	0	0	0	0			
pRL110030	6.0.0	6564079	0.801	349	2	1	1	1	0			
pRL110031	6.0.0	6565260	0.796	330	1	0	0	1	0			
pRL110032	4.1.1	6566515	0.667	98	1	1	0	0	0			
pRL110033	1.5.0	6566981	0.842	647	1	0	1	0	0	ia	c(iaia)	export
pRL110034	1.5.0	6568972	0.829	653	1	0	1	0	0	ia	c(iaia)	export
pRL110035	0.0.2	6571054	0.814	205	1	0	0	0	0			
pRL110036	0.0.1	6572022	0.805	468	1	0	0	1	0			
pRL110037	6.1.3	6573497	0.792	642	1	0	0	0	1			
pRL110038	2.2.9	6575435	0.758	263	1	1	1	1	1			
pRL110039	3.5.1	6576223	0.836	133	1	1	1	0	1			
pRL110040	3.5.1	6576621	0.84	209	5	1	1	0	0			
pRL110041	3.5.1	6577247	0.889	667	4	1	1	1	1			
pRL110042	3.5.1	6579293	0.827	394	4	1	1	1	0			
pRL110043	1.5.0	6580854	0.846	443	4	1	1	1	1			
pRL110044	0.0.2	6582337	0.716	154	1	0	0	0	0			
pRL110045	0.0.1	6582798	0.559	96	1	0	0	1	0			
pRL110046	6.0.0	6583100	0.745	155	5	1	1	1	1			
pRL110047	1.5.0	6583670	0.84	904	2	1	1	1	0	i	o(i)	export
pRL110048	0.0.2	6586567	0.782	381	2	1	1	1	0			
pRL110049	4.1.2	6587709	0.85	415	5	1	1	1	0			
pRL110050	0.0.1	6588966	0.834	402	2	1	1	1	0			
pRL110051	1.5.0	6590271	0.801	390	5	1	1	1	0	i	c(iisaa)	PepT
pRL110052	1.5.0	6591443	0.894	332	5	1	1	1	0	i	c(iisaa)	PepT
pRL110053	1.5.0	6592445	0.854	635	2	1	1	1	0	s	c(iisaa)	PepT
pRL110054	1.5.0	6594352	0.831	629	5	1	1	1	0	aa	c(iisaa)	PepT N/C
pRL110055	3.3.15	6596396	0.833	459	1	0	1	1	0			
pRL110056	4.1.4	6598193	0.824	445	5	1	1	1	1			
pRL110057	0.0.0	6599706	0.605	122	1	0	0	0	0			
pRL110058	3.3.15	6600149	0.827	402	5	1	1	1	1			
pRL110059	0.0.1	6601546	0.83	159	1	0	1	0	0			
pRL110060	1.5.0	6602097	0.819	596	2	1	1	1	1	ia	c(ia)	export
pRL110061	0.0.2	6604233	0.818	151	1	1	0	1	1			
pRL110062	0.0.2	6604817	0.766	301	1	1	0	1	0			
pRL110063	0.0.1	6605779	0.629	232	1	0	1	0	0			
pRL110064	0.0.1	6606471	0.6	137	1	0	1	0	0			
pRL110065	0.0.2	6607343	0.865	292	1	0	1	0	1			
pRL110066	3.3.15	6608221	0.814	572	1	1	0	1	1			
pRL110067	4.1.2	6610116	0.756	362	2	1	1	1	1			
pRL110068	0.0.1	6611204	0.808	250	5	1	1	1	0			
pRL110069	3.3.15	6611971	0.713	298	1	0	0	1	1			
pRL110070	0.0.1	6612864	0.683	124	1	0	0	0	0			
pRL110071	0.0.1	6613393	0.792	276	4	1	1	1	0			
pRL110072	6.3.3	6614721	0.706	222	1	1	1	0	1			
pRL110073	6.3.3	6615463	0.761	224	1	0	0	0	0			
pRL110074	3.3.15	6616250	0.746	631	1	0	0	0	0			
pRL110075	1.5.0	6618391	0.748	276	1	1	0	0	1	s	c(siia)	PAAT
pRL110076	3.1.19	6619453	0.761	147	1	0	0	0	1			
pRL110077	1.5.0	6619928	0.8	222	1	1	0	0	1	i	c(siia)	PAAT
pRL110078	1.5.0	6620607	0.79	213	1	1	0	1	1	i	c(siia)	PAAT
pRL110079	1.5.0	6621302	0.77	254	1	1	0	0	1	a	c(siia)	PAAT
pRL110080	3.3.15	6622111	0.748	355	1	0	0	0	1			
pRL110081	3.1.15	6623183	0.769	276	1	0	0	0	1			
pRL110082	6.3.8	6624122	0.712	198	1	0	1	0	0			
pRL110083	0.0.2	6624840	0.72	339	1	0	0	0	0			
pRL110084	3.3.7	6625935	0.856	266	1	0	1	0	1			
pRL110085	1.4.2	6626771	0.753	348	4	1	1	1	0			
pRL110086	1.4.2	6627995	0.81	203	4	1	1	1	1
pRL110087	1.4.2	6628609	0.827	249	5	1	1	1	1
pRL110088	1.4.2	6629368	0.766	134	5	1	1	1	1
pRL110089	1.4.2	6629769	0.822	269	5	1	1	1	1
pRL110090	6.3.6	6630671	0.821	306	5	1	1	1	0
pRL110091	0.0.2	6631703	0.789	155	1	1	0	0	0
pRL110092	0.0.2	6632167	0.731	223	1	1	0	0	0
pRL110093	0.0.1	6632881	0.764	213	1	0	1	1	1
pRL110094	0.0.2	6634596	0.621	93	1	0	0	0	0
pRL110095	4.1.1	6635073	0.687	206	1	0	0	0	0
pRL110096	0.0.2	6635847	0.594	621	1	0	0	0	0
pRL110097	0.0.2	6638488	0.575	357	1	0	0	0	0
pRL110098	2.2.3	6639729	0.727	519	1	0	0	0	0
pRL110099	2.2.3	6641281	0.585	445	1	0	0	1	0
pRL110100	0.0.2	6642618	0.534	421	1	0	0	0	0
pRL110101	2.2.3	6643922	0.731	1064	1	0	0	1	1
pRL110102	0.0.2	6647144	0.729	259	1	0	0	0	1
pRL110103	0.0.0	6648170	0.7	157	1	0	0	0	0
pRL110104	0.0.0	6649088	0.591	69	1	0	0	0	0
pRL110105	6.3.6	6649456	0.84	296	1	1	0	0	0
pRL110107	0.0.1	6651351	0.788	270	1	1	0	1	0
pRL110108	0.0.2	6652175	0.808	302	1	0	1	0	0
pRL110109	0.0.0	6653748	0.712	78	1	0	0	0	0
pRL110110	0.0.0	6654115	0.679	56	1	0	0	0	0
pRL110111	0.0.2	6654355	0.737	351	1	0	0	0	1
pRL110112	6.0.0	6655394	0.689	587	1	0	0	0	1
pRL110113	0.0.0	6657318	0.631	158	1	0	0	0	0
pRL110114	0.0.0	6658820	0.59	128	1	0	0	0	0
pRL110115	2.2.3	6659478	0.688	346	1	0	0	0	1
pRL110116	4.1.1	6660532	0.621	101	1	0	0	0	0
pRL110117	0.0.1	6660838	0.619	104	1	0	0	0	0
pRL110118	0.0.0	6661149	0.635	66	1	0	0	0	0
pRL110119	6.3.2	6661527	0.685	324	1	0	0	0	0
pRL110120	0.0.2	6662600	0.713	105	1	1	0	0	0
pRL110121	0.0.2	6662914	0.677	241	1	1	1	0	0
pRL110122	4.1.1	6663651	0.742	67	1	1	1	0	0
pRL110123	1.4.2	6663897	0.71	108	1	0	0	0	0
pRL110124	1.4.2	6664234	0.742	205	1	0	0	0	0
pRL110125	1.4.2	6664880	0.754	246	1	0	0	0	0
pRL110126	4.1.1	6665650	0.756	166	1	0	0	0	0
pRL110127	3.2.3	6666184	0.715	332	1	0	0	0	0
pRL110128	0.0.0	6667737	0.618	128	1	0	0	0	0
pRL110129	0.0.0	6668186	0.632	114	1	0	0	0	0
pRL110130	0.0.0	6668847	0.549	126	1	0	0	0	0
pRL110131	0.0.0	6669227	0.628	196	1	0	0	0	0
pRL110132	3.3.15	6670129	0.654	322	1	0	0	0	0
pRL110133	6.0.0	6671319	0.661	955	1	0	0	0	0
pRL110134	3.3.15	6674314	0.731	334	1	0	0	0	0
pRL110135	3.3.15	6675352	0.785	99	1	0	0	0	1
pRL110136	1.4.2	6675744	0.78	327	1	0	1	0	0
pRL110137	3.3.15	6676826	0.76	321	1	1	0	1	1
pRL110138	0.0.0	6677879	0.743	157	1	0	0	0	0
pRL110139	3.3.15	6678399	0.688	378	1	1	0	0	0
pRL110140	7.2.1	6679678	0.787	78	1	0	0	0	0
pRL110141	0.0.2	6680118	0.638	132	1	0	0	0	0
pRL110142	0.0.0	6680605	0.591	222	1	0	0	0	0
pRL110143	5.1.4	6681298	0.669	290	1	0	0	1	1
pRL110144	5.1.4	6682221	0.759	88	1	1	1	1	1
pRL110145	0.0.2	6683477	0.733	362	1	0	0	0	0
pRL110146	6.0.0	6684901	0.626	150	1	0	0	0	0
pRL110147	4.1.1	6685412	0.661	390	1	0	0	0	0
pRL110148	3.4.3	6686889	0.716	304	1	0	1	1	1
pRL110149	3.3.15	6687830	0.687	256	1	0	0	0	0
pRL110150	3.3.15	6688588	0.68	216	1	0	0	0	0
pRL110151	0.0.2	6689235	0.66	422	1	0	0	0	0
pRL110152	3.3.15	6690528	0.652	299	1	0	0	0	0
pRL110153	3.3.7	6691453	0.69	363	1	0	0	0	0
pRL110154	3.3.15	6692541	0.731	484	1	1	1	1	1
pRL110155	3.3.15	6694018	0.728	245	1	0	0	0	0
pRL110156	3.3.15	6694948	0.746	276	1	0	0	0	0
pRL110157	0.0.0	6695969	0.729	279	1	0	0	0	0
pRL110158		6697215	0.648	400	1	1	1	1	0
pRL110159	0.0.2	6698414	0.566	151	1	0	0	0	0
pRL110160	6.3.6	6699002	0.69	312	1	0	0	0	0
pRL110161	3.3.15	6699997	0.709	484	1	1	1	1	0
pRL110162	7.0.0	6701511	0.675	312	1	0	0	0	0
pRL110163	0.0.2	6702556	0.692	274	1	0	1	0	0
pRL110164	3.3.15	6703406	0.714	251	1	0	1	1	0
pRL110165	0.0.2	6704343	0.676	461	1	0	0	0	0
pRL110166	1.4.2	6705751	0.692	261	1	0	0	1	1
pRL110167	1.5.0	6706604	0.74	405	1	0	0	0	0	i	c(iaas)	CUT2
pRL110168	1.5.0	6707852	0.659	514	1	0	0	0	0	aa	c(iaas)	CUT2 N/C
pRL110169	1.5.0	6709407	0.643	340	1	0	0	0	0	s	c(iaas)	CUT2
pRL110170	3.3.15	6710899	0.69	341	1	0	0	0	0			
pRL110171	0.0.1	6712199	0.656	235	1	0	1	0	1			
pRL110172	4.1.1	6712968	0.745	497	1	0	0	0	0			
pRL110173	4.1.1	6714473	0.737	162	1	0	0	0	1			
pRL110174	3.6.0	6714985	0.692	253	1	0	0	0	1			
pRL110175	3.3.15	6715813	0.729	493	1	0	1	1	1			
pRL110176	0.0.2	6717436	0.702	326	1	0	0	0	0			
pRL110177	6.3.4	6718758	0.735	263	1	0	0	0	0			
pRL110178	3.3.15	6719726	0.728	251	1	0	0	0	0			
pRL110179	1.5.2	6720514	0.758	300	1	0	1	0	1			
pRL110180	0.0.2	6721453	0.721	471	1	0	0	0	0			
pRL110181	0.0.2	6722953	0.699	330	1	0	0	0	0			
pRL110182	0.0.0	6724608	0.658	157	1	0	0	0	0			
pRL110183	4.1.1	6725078	0.705	243	1	0	0	0	0
pRL110184	6.3.6	6725827	0.631	297	1	0	0	0	0
pRL110185	4.1.1	6726806	0.669	527	1	0	1	1	1
pRL110186	0.0.2	6728458	0.635	408	1	0	0	0	0
pRL110187	0.0.0	6729681	0.615	149	1	0	0	0	0
pRL110188	4.1.1	6730266	0.567	91	1	0	0	0	0
pRL110189	0.0.0	6730539	0.652	92	1	0	0	0	0
pRL110190	4.1.1	6730871	0.673	104	1	0	1	0	0
pRL110191	4.1.1	6731346	0.652	245	5	1	1	1	0
pRL110192	0.0.2	6732157	0.714	392	1	0	0	0	0
pRL110193	1.5.3	6733427	0.766	112	1	0	0	0	0
pRL110194	0.0.1	6734950	0.556	86	1	0	0	0	0
pRL110195	0.0.0	6735739	0.619	104	1	0	0	0	0
pRL110196	0.0.0	6736286	0.583	137	1	0	0	0	0
pRL110197	7.2.1	6736830	0.75	113	1	0	0	0	0
pRL110198	0.0.0	6737182	0.618	259	1	0	0	0	0
pRL110199	0.0.2	6737961	0.679	224	1	0	0	0	0			
pRL110200	0.0.1	6739038	0.803	233	1	0	1	1	0			
pRL110201	1.3.1	6739763	0.731	217	1	1	0	1	0			
pRL110202	0.0.1	6740568	0.762	191	5	1	1	1	1			
pRL110203	3.4.2	6741149	0.831	557	5	1	1	1	1			
pRL110204	7.0.0	6742847	0.792	273	5	1	1	1	0			
pRL110205	3.4.2	6743670	0.839	511	5	1	1	1	1			
pRL110206	3.4.2	6745202	0.787	420	3	1	1	1	1			
pRL110207	3.3.15	6746584	0.774	448	2	1	1	1	1			
pRL110208	6.3.3	6748052	0.793	239	1	1	1	1	1			
pRL110209	0.0.2	6749052	0.704	358	1	1	1	1	0			
pRL110210	6.3.3	6750441	0.785	251	1	1	1	1	0			
pRL110211	1.5.0	6751390	0.854	280	1	1	1	0	0	s	c(siia)	PAAT
pRL110212	1.5.0	6752451	0.813	241	1	1	1	0	0	i	c(siia)	PAAT
pRL110213	1.5.0	6753187	0.874	234	5	1	1	1	0	i	c(siia)	PAAT
pRL110214	1.5.0	6753920	0.819	258	1	0	0	0	0	a	c(siia)	PAAT
pRL110215	3.4.2	6754693	0.765	495	3	1	1	1	0
pRL110216	0.0.0	6756190	0.78	194	1	0	0	0	0
pRL110217	0.0.2	6756956	0.754	304	1	0	0	0	0
pRL110218	0.0.1	6757991	0.715	262	1	0	0	0	0
pRL110219	0.0.1	6758870	0.702	758	1	0	0	1	1
pRL110220	3.3.15	6761218	0.75	336	1	0	0	1	1
pRL110221	3.3.15	6762305	0.708	573	1	0	0	1	0
pRL110222	6.1.1	6764279	0.764	626	1	0	0	1	1
pRL110223	6.1.2	6766156	0.725	210	1	0	0	1	1
pRL110224	6.1.2	6766888	0.689	123	1	0	0	1	1
pRL110225	0.0.0	6767677	0.49	52	1	0	0	0	0
pRL110226	4.1.1	6768012	0.724	242	1	0	1	0	0
pRL110227	4.1.1	6768798	0.817	250	1	0	1	0	0
pRL110228	4.1.1	6769547	0.736	74	1	0	0	0	0
pRL110229	0.0.2	6769853	0.616	77	1	1	0	0	0
pRL110230	0.0.2	6770317	0.656	410	1	1	0	0	0
pRL110231	1.5.3	6771549	0.675	128	1	0	0	0	0			
pRL110232	1.5.0	6772278	0.817	506	1	0	0	0	0			
pRL110233	1.5.0	6773876	0.828	375	1	0	0	0	0	i	p(ii)	export
pRL110234	1.5.0	6775009	0.846	402	1	0	0	0	0	i	p(ii)	export
pRL110235	1.5.0	6776219	0.744	326	1	0	0	0	0			
pRL110236	3.3.15	6777619	0.782	853	1	0	1	1	0			
pRL110238	0.0.1	6780650	0.642	237	1	1	0	0	0			
pRL110237	0.0.1	6780788	0.646	87	1	0	0	1	0			
pRL110239	0.0.1	6781052	0.567	106	1	0	0	1	0			
pRL110240	3.3.15	6781620	0.748	353	1	0	0	0	1			
pRL110241	6.3.2	6782714	0.789	341	3	1	1	1	0			
pRL110242	3.3.7	6783797	0.84	488	5	1	1	1	0			
pRL110243	1.5.0	6785387	0.836	695	5	1	1	1	0	s	c(siiaa)	PepT
pRL110244	1.5.0	6787652	0.829	335	5	1	1	1	0	i	c(siiaa)	PepT
pRL110245	1.5.0	6788661	0.827	378	2	1	1	1	0	i	c(siiaa)	PepT
pRL110246	1.5.0	6789808	0.829	555	5	1	1	1	0	aa	c(siiaa)	PepT N/C
pRL110247	3.3.7	6791498	0.805	456	5	1	1	1	0
pRL110248	4.1.1	6793064	0.641	684	1	0	1	1	0
pRL110250	7.2.1	6795380	0.643	764	1	0	0	0	0
pRL110251	0.0.0	6798173	0.625	131	1	0	0	0	0
pRL110252	0.0.1	6798595	0.656	166	1	0	0	1	0
pRL110253	0.0.1	6799109	0.697	406	1	0	1	1	0
pRL110254	0.0.1	6800384	0.713	249	1	0	1	1	0
pRL110255	0.0.1	6801141	0.657	385	1	0	1	1	0
pRL110256	3.3.15	6802320	0.636	962	1	0	1	1	1
pRL110257	7.2.1	6805417	0.764	208	1	0	0	1	0
pRL110257A	0.0.1	6806310	0.596	109	1	0	0	1	0
pRL110258	0.0.0	6807098	0.667	82	1	0	0	0	0
pRL110259	0.0.1	6808011	0.637	157	1	0	1	0	0
pRL110261	1.7.1	6809319	0.718	764	1	0	0	1	0
pRL110262	4.1.1	6812082	0.737	482	1	0	0	0	0
pRL110263	0.0.1	6813508	0.722	274	1	0	0	0	0
pRL110264	4.1.1	6814332	0.769	400	1	0	0	0	0			
pRL110265	4.1.3	6815510	0.731	327	1	0	0	0	0			
pRL110266	4.1.4	6816497	0.7	247	1	0	1	0	1			
pRL110267	0.0.1	6817450	0.679	150	1	0	1	1	0			
pRL110268	0.0.1	6818223	0.593	144	1	0	1	1	0			
pRL110269	6.0.0	6818859	0.662	298	1	1	0	1	1			
pRL110270	2.2.3	6820137	0.743	306	1	0	0	0	1			
pRL110271	0.0.1	6821089	0.766	81	1	0	0	0	0			
pRL110272	6.0.0	6821578	0.593	187	1	0	0	0	0			
pRL110273	0.0.1	6822134	0.696	418	1	0	1	1	1			
pRL110274	4.1.5	6823614	0.671	520	1	0	0	0	0			
pRL110275	2.2.3	6825173	0.676	104	1	0	0	0	0			
pRL110276	4.1.5	6825763	0.72	1094	1	0	0	0	0			
pRL110277	1.5.0	6829491	0.768	270	1	0	0	0	0	a	c(aasis)	PepT
pRL110278	1.5.0	6830300	0.81	329	1	0	0	0	0	a	c(aasis)	PepT 
pRL110279	1.5.0	6831291	0.856	285	1	0	0	0	0	s	c(aasis)	PepT 
pRL110280	1.5.0	6832152	0.821	334	1	0	0	0	0	i	c(aasis)	PepT 
pRL110281	1.5.0	6833270	0.782	634	1	0	0	0	0	s	c(aasis)	PepT 
pRL110282	3.3.18	6835487	0.781	502	3	0	0	0	0			
pRL110283	1.5.3	6837206	0.701	308	4	1	1	1	0			
pRL110284	3.5.2	6838534	0.752	413	1	1	1	0	1			
pRL110285	3.3.15	6840020	0.808	514	1	0	1	0	1			
pRL110286	6.3.4	6841669	0.806	252	4	1	1	1	1			
pRL110287	1.4.2	6842687	0.771	235	1	1	0	0	1			
pRL110288	1.4.2	6843391	0.85	229	1	1	0	0	1			
pRL110289	1.4.2	6844090	0.79	401	5	1	1	1	1			
pRL110290	3.3.15	6845372	0.735	160	1	0	0	0	0			
pRL110291	0.0.2	6846054	0.634	346	1	0	0	0	0			
pRL110292	3.5.2	6847107	0.719	177	1	0	0	0	1			
pRL110293	3.5.2	6847653	0.717	504	1	0	0	0	1			
pRL110294	3.5.2	6849180	0.801	487	1	0	0	0	1			
pRL110295	3.5.2	6850640	0.852	222	1	0	0	0	0			
pRL110296	3.5.2	6851305	0.801	318	1	0	0	0	1
pRL110297	3.5.2	6852252	0.773	673	1	0	0	0	0
pRL110298	3.3.15	6854728	0.679	143	1	0	0	0	0
pRL110299	1.5.0	6855540	0.812	404	1	0	1	1	1
pRL110300	0.0.0	6857166	0.698	1554	1	0	0	0	0
pRL110301	4.1.1	6861817	0.648	146	1	0	0	0	0
pRL110302	4.1.1	6862254	0.724	196	1	0	1	0	0
pRL110303	3.6.0	6862927	0.816	275	1	1	1	0	0
pRL110304	4.1.4	6863857	0.771	718	1	0	0	1	1
pRL110305	2.2.3	6866029	0.787	335	5	1	1	1	1
pRL110306	7.2.1	6867033	0.732	292	1	0	0	0	0
pRL110307	1.6.1	6867988	0.692	241	1	0	0	1	1
pRL110308	0.0.2	6868720	0.736	96	1	0	0	0	1
pRL110309	0.0.2	6869064	0.765	104	1	0	0	0	1
pRL110309A	7.2.1	6869415	0.606	176	1	0	0	0	0
pRL110310	6.1.3	6869946	0.791	861	1	1	1	0	1
pRL110311	0.0.2	6873335	0.613	116	1	1	0	0	0
pRL110312	2.2.3	6873732	0.71	213	1	0	0	1	0
pRL110313	4.1.1	6874536	0.821	487	5	1	1	1	0
pRL110314	2.2.3	6876093	0.826	271	5	1	1	1	0
pRL110315	0.0.0	6876967	0.548	211	1	0	0	0	0
pRL110316	1.4.2	6877961	0.783	531	1	0	0	0	0
pRL110317	0.0.0	6879888	0.675	126	1	0	0	0	0
pRL110317A	0.0.0	6880535	0.549	72	1	0	0	0	0
pRL110318	0.0.0	6880895	0.687	72	1	0	0	0	0
pRL110319	6.0.0	6881183	0.687	341	1	1	1	1	1
pRL110320	6.0.0	6882410	0.634	345	1	0	0	0	0
pRL110321	0.0.1	6883612	0.714	103	1	1	0	1	0
pRL110322	4.1.1	6884489	0.646	219	1	1	0	0	0
pRL110323	1.5.2	6885382	0.674	437	1	0	0	1	1
pRL110324	0.0.2	6886778	0.713	99	1	0	0	0	0
pRL110325	0.0.1	6887092	0.676	108	1	1	1	0	0
pRL110326	0.0.0	6887677	0.643	143	1	0	0	0	0
pRL110327	0.0.1	6888150	0.868	143	1	0	0	1	0
pRL110328	0.0.1	6888586	0.833	112	1	0	0	1	0
pRL110329	0.0.1	6889025	0.802	93	1	0	0	0	0
pRL110330	6.3.12	6889614	0.826	154	1	1	0	1	0
pRL110331	1.5.2	6890133	0.826	824	1	1	0	1	0
pRL110332	0.0.2	6892764	0.685	220	1	0	0	0	0
pRL110333	0.0.1	6893555	0.728	139	1	0	0	1	0
pRL110335	4.1.4	6894288	0.658	413	1	0	1	0	0
pRL110336	0.0.0	6895557	0.596	61	1	0	0	0	0
pRL110337	1.5.2	6895872	0.741	633	1	0	1	0	0
pRL110338	0.0.0	6897944	0.651	87	1	0	0	0	0
pRL110339	7.2.1	6898740	0.649	214	1	0	0	0	0
pRL110340	5.1.4	6899395	0.763	292	1	0	0	0	0
pRL110341	5.1.4	6900280	0.765	398	1	0	0	0	0
pRL110342	0.0.0	6901407	0.677	99	1	0	0	0	0
pRL110343	0.0.1	6902276	0.593	215	1	0	1	0	0
pRL110344	5.1.2	6903189	0.643	331	1	0	0	0	1
pRL110345	5.1.2	6904181	0.617	306	1	0	0	0	0
pRL110346	5.1.2	6905098	0.606	410	1	0	0	0	0
pRL110347	0.0.2	6906559	0.483	95	1	0	0	0	0
pRL110348	0.0.0	6907430	0.617	141	1	0	0	0	0
pRL110349	0.0.0	6908075	0.586	117	1	0	0	0	0
pRL110350	0.0.1	6908585	0.639	88	1	0	0	0	0
pRL110351	0.0.0	6909051	0.655	114	1	0	0	0	0
pRL110351A	0.0.2	6909431	0.676	115	1	0	0	0	0
pRL110352	5.1.2	6909948	0.779	382	1	0	0	0	0
pRL110353	0.0.2	6911654	0.714	71	1	0	0	0	0
pRL110354	0.0.0	6911982	0.601	224	1	0	0	0	0
pRL110354A	0.0.2	6912775	0.607	117	1	0	0	0	0
pRL110354B	0.0.0	6913272	0.581	77	1	0	0	0	0
pRL110355	3.3.15	6913864	0.652	307	1	0	0	0	1
pRL110356	0.0.0	6914956	0.612	134	1	0	0	0	0			
pRL110357	0.0.1	6915497	0.647	345	1	0	0	0	0			
pRL110358	4.1.1	6916548	0.751	192	1	0	0	0	0			
pRL110359	6.1.2	6917276	0.682	132	1	0	0	0	0			
pRL110360	0.0.1	6917638	0.691	147	1	0	0	0	0			
pRL110361	0.0.1	6917768	0.689	139	1	0	0	0	0			
pRL110362	6.3.3	6918366	0.771	240	5	1	1	1	0			
pRL110363	3.4.2	6919085	0.781	390	1	1	0	1	0			
pRL110364	1.5.0	6920293	0.799	419	3	1	1	1	0	s	c(siia)	CUT1
pRL110365	1.5.0	6921649	0.836	311	5	1	1	1	0	i	c(siia)	CUT1
pRL110366	1.5.0	6922589	0.854	276	5	1	1	1	0	i	c(siia)	CUT1
pRL110367	1.5.0	6923424	0.821	352	1	1	0	1	0	a	c(siia)	CUT1
pRL110368	6.0.0	6924555	0.721	250	1	1	1	0	0			
pRL110369	2.1.4	6925410	0.787	410	1	0	0	1	1			
pRL110370	3.3.15	6926741	0.762	278	1	0	1	0	0			
pRL110371	1.5.0	6927840	0.797	346	4	1	1	1	1	a	c(aiis)	SulT
pRL110372	1.5.0	6928891	0.827	290	4	1	1	1	1	i	c(aiis)	SulT
pRL110373	1.5.0	6929753	0.846	285	5	1	1	1	1	i	c(aiis)	SulT
pRL110374	1.5.0	6930619	0.795	341	4	1	1	1	1	s	c(aiis)	SulT
pRL110375	4.1.3	6932004	0.724	338	1	0	1	0	0			
pRL110376	6.0.0	6933108	0.81	151	1	0	0	0	0			
pRL110377	6.0.0	6933605	0.867	230	5	1	1	1	1			
pRL110378	6.1.1	6934294	0.828	902	5	1	1	1	1			
pRL110379	1.5.2	6937084	0.776	189	5	1	1	1	1			
pRL110380	1.5.2	6937729	0.849	686	5	1	1	1	1			
pRL110381	1.5.2	6939999	0.853	567	2	1	1	1	1			
pRL110382	3.3.7	6942350	0.827	347	3	1	1	1	0			
pRL110383	4.1.1	6943412	0.699	189	1	0	1	0	0			
pRL110384	1.4.3	6944012	0.798	453	2	1	1	1	0			
pRL110385	4.1.1	6945370	0.753	153	1	1	1	0	0			
pRL110386	3.3.15	6946024	0.796	395	4	1	1	1	1			
pRL110387	2.1.3	6947383	0.755	112	2	1	1	1	0			
pRL110388	6.3.6	6947725	0.812	317	1	1	0	1	1			
pRL110389	2.1.3	6949152	0.542	446	1	0	0	0	0			
pRL110390	4.1.2	6950610	0.657	257	1	0	0	0	0			
pRL110391	4.1.2	6951410	0.657	386	1	1	0	0	0			
pRL110392	4.1.1	6952557	0.762	699	1	0	0	0	0			
pRL110393	0.0.0	6954653	0.725	295	1	0	0	0	0			
pRL110394	4.1.1	6955537	0.713	275	1	0	0	0	0			
pRL110395	4.1.2	6956357	0.748	333	1	0	0	0	0			
pRL110396	4.1.1	6957364	0.722	458	1	0	0	0	0			
pRL110397	4.1.2	6958757	0.658	391	1	0	0	0	0			
pRL110398	0.0.0	6960171	0.455	69	1	0	0	0	0			
pRL110399	0.0.0	6960377	0.518	167	1	0	0	0	0			
pRL110400	1.5.0	6961361	0.804	401	1	1	0	1	1	s	c(saaii)	HAAT
pRL110401	1.5.0	6962572	0.813	260	1	1	0	1	1	a	c(saaii)	HAAT
pRL110402	1.5.0	6963351	0.834	234	1	1	0	1	1	a	c(saaii)	HAAT
pRL110403	1.5.0	6964060	0.866	295	5	1	1	1	1	i	c(saaii)	HAAT
pRL110404	1.5.0	6964949	0.832	329	5	1	1	1	1	i	c(saaii)	HAAT
pRL110405	3.3.15	6966061	0.788	534	1	1	0	1	0			
pRL110406	3.4.2	6967676	0.807	293	5	1	1	1	1			
pRL110407	0.0.2	6968577	0.733	252	1	1	0	0	0			
pRL110408	3.3.9	6969415	0.747	459	2	1	1	1	0			
pRL110409	0.0.1	6970791	0.708	106	2	1	1	1	0			
pRL110410	1.5.0	6971108	0.863	335	2	1	1	1	0	i	c(isaas)	CUT2
pRL110411	1.5.0	6972112	0.827	333	2	1	1	1	0	s	c(isaas)	CUT2
pRL110412	1.5.0	6973123	0.839	512	2	1	1	1	0	aa	c(isaas)	CUT2 (N export/C CUT2)
pRL110413	1.5.0	6974732	0.82	340	2	1	1	1	0	s	c(isaas)	CUT2
pRL110414	6.3.10	6975776	0.779	270	2	1	1	1	0			
pRL110415	3.3.15	6976783	0.795	698	2	1	1	1	0			
pRL110416	3.4.3	6979118	0.787	430	2	1	1	1	0			
pRL110417	0.0.2	6980508	0.779	152	1	0	1	0	1			
pRL110418	6.0.0	6981071	0.794	289	1	1	1	1	1			
pRL110419	0.0.2	6982107	0.816	418	1	1	1	0	1			
pRL110420	6.3.4	6983389	0.804	279	1	1	0	0	0			
pRL110421	1.6.1	6984484	0.79	285	1	1	1	1	0			
pRL110422	0.0.1	6985532	0.675	88	1	0	0	0	0			
pRL110423	6.3.8	6985872	0.72	207	1	0	1	0	0			
pRL110424	0.0.0	6986509	0.631	85	1	0	0	0	0			
pRL110425	0.0.2	6986800	0.786	146	1	0	1	1	1			
pRL110426	0.0.0	6987312	0.618	92	1	0	0	0	0			
pRL110427	3.3.15	6987862	0.732	456	1	1	1	1	0			
pRL110428	0.0.2	6989297	0.801	286	1	0	0	0	0			
pRL110429	1.6.1	6990292	0.753	502	2	1	1	1	0			
pRL110430	6.3.3	6991940	0.713	301	1	1	0	0	0			
pRL110431	0.0.2	6992933	0.629	78	1	0	0	0	0			
pRL110432	1.4.2	6993267	0.798	263	1	0	1	0	1			
pRL110433	0.0.1	6994065	0.805	226	1	0	1	0	1			
pRL110434	1.5.0	6994816	0.815	299	1	0	0	0	0	a	c(aaiis)	PepT
pRL110435	1.5.0	6995712	0.858	267	1	0	0	0	0	a	c(aaiis)	PepT 
pRL110436	1.5.0	6996512	0.838	292	1	0	0	0	0	i	c(aaiis)	PepT 
pRL110437	1.5.0	6997392	0.841	325	1	0	0	0	0	i	c(aaiis)	PepT 
pRL110438	1.5.0	6998425	0.83	548	1	0	1	0	0	s	c(aaiis)	PepT 
pRL110439	4.1.4	7000114	0.784	340	1	0	0	0	0			
pRL110440	3.3.15	7001161	0.807	154	1	0	0	0	0			
pRL110441	3.2.14	7001859	0.832	269	3	1	1	1	1			
pRL110442	3.2.14	7002665	0.759	211	2	1	1	1	1			
pRL110443	3.2.14	7003297	0.77	267	1	1	0	0	0			
pRL110444	0.0.2	7004339	0.792	442	1	0	0	0	0			
pRL110445	2.1.4	7005677	0.753	558	1	0	0	0	0			
pRL110446	1.5.0	7007488	0.835	562	1	0	0	1	0	aa	c(aasii)	PepT N/C
pRL110447	3.4.2	7009173	0.831	314	1	0	0	1	1			
pRL110448	1.5.0	7010185	0.852	539	1	0	0	1	1	s	c(aasii)	PepT
pRL110449	1.5.0	7011830	0.865	306	1	0	0	1	0	i	c(aasii)	PepT
pRL110450	1.5.0	7012750	0.849	282	1	1	0	1	1	i	c(aasii)	PepT
pRL110451	6.0.0	7013598	0.749	193	1	0	0	1	0			
pRL110452	6.0.0	7014176	0.785	377	1	0	0	1	0			
pRL110453	0.0.2	7015534	0.822	194	1	0	1	1	0			
pRL110454	1.5.0	7016302	0.774	521	2	1	1	1	1	s	c(ssiaa)	PepT
pRL110455	1.5.0	7017948	0.824	313	2	1	1	1	1	s	c(ssiaa)	PepT
pRL110456	1.5.0	7018889	0.773	289	1	1	0	1	1	i	c(ssiaa)	PepT
pRL110457	0.0.2	7019809	0.8	170	1	1	1	0	0			
pRL110458	0.0.2	7020390	0.808	398	2	1	1	1	0			
pRL110459	1.5.0	7021622	0.801	611	2	1	1	1	1	aa	c(ssiaa)	PepT N/C
pRL110460	2.1.3	7023492	0.786	427	1	0	0	0	1			
pRL110461	1.6.1	7024826	0.801	217	1	1	0	0	1			
pRL110462	0.0.2	7025595	0.728	272	2	1	1	1	1			
pRL110463	3.3.15	7026433	0.693	173	5	1	1	1	0			
pRL110464	0.0.2	7026973	0.689	125	1	0	0	0	1			
pRL110465	0.0.2	7027370	0.6	104	1	0	0	0	1			
pRL110466	0.0.1	7028205	0.608	270	1	0	0	1	0			
pRL110467	4.1.1	7029131	0.649	308	1	1	0	1	0			
pRL110468	4.1.1	7030064	0.606	136	1	1	0	1	0			
pRL110469	0.0.0	7030725	0.614	72	1	0	0	0	0			
pRL110470	0.0.1	7031004	0.694	272	1	0	0	1	0			
pRL110471	3.5.3	7031945	0.72	578	1	0	0	1	1			
pRL110472	2.2.3	7033758	0.659	168	1	0	0	0	1			
pRL110473	4.1.1	7034602	0.697	160	1	1	0	0	0			
pRL110474	4.1.1	7035081	0.633	146	1	1	0	0	0			
pRL110475	2.1.4	7035642	0.722	497	5	1	1	1	1			
pRL110476	1.5.0	7037223	0.767	514	1	1	0	1	0	s	c(saaii)	PepT
pRL110477	0.0.1	7038792	0.764	287	1	1	0	1	0			
pRL110478	1.5.0	7039657	0.768	542	1	1	0	1	0	aa	c(saaii)	PepT N/C
pRL110479	1.5.0	7041282	0.766	272	5	1	1	1	1	i	c(saaii)	PepT
pRL110480	1.5.0	7042097	0.799	314	1	1	0	1	0	i	c(saaii)	PepT
pRL110481	6.3.6	7043220	0.777	301	1	1	0	1	1			
pRL110482	6.3.6	7044163	0.738	324	1	0	1	0	0			
pRL110483	7.0.0	7045174	0.741	457	1	1	1	1	1			
pRL110484	1.4.2	7046617	0.719	295	2	1	1	1	1			
pRL110485	3.3.15	7047832	0.707	385	1	1	0	1	0			
pRL110486	1.5.0	7049003	0.83	294	1	1	0	1	0	i	c(iisa)	CUT1
pRL110487	1.5.0	7049884	0.838	285	1	1	0	1	0	i	c(iisa)	CUT1
pRL110488	1.5.0	7050815	0.83	401	5	1	1	1	0	s	c(iisa)	CUT1
pRL110489	1.5.0	7052213	0.78	377	1	1	0	1	0	a	c(iisa)	CUT1
pRL110490	4.1.1	7053433	0.736	962	1	0	0	0	0			
pRL110491	1.6.2	7056336	0.81	597	1	0	0	0	0			
pRL110492	0.0.2	7058132	0.797	929	1	0	0	0	0			
pRL110493	0.0.2	7060938	0.785	491	1	0	0	0	0			
pRL110494	4.1.1	7062410	0.803	143	1	0	0	0	0			
pRL110495	4.1.1	7062838	0.786	521	1	0	0	0	1			
pRL110496	3.3.15	7064400	0.762	461	1	0	0	0	0			
pRL110497	0.0.0	7065968	0.547	53	1	0	0	0	0			
pRL110498	0.0.2	7066209	0.802	366	2	1	1	1	1			
pRL110499	0.0.1	7067310	0.733	491	4	1	1	1	1			
pRL110500	0.0.1	7068816	0.662	160	1	0	1	1	0			
pRL110501	2.1.2	7069407	0.697	129	1	1	1	1	0			
pRL110502	6.0.0	7069818	0.779	287	4	1	1	1	1			
pRL110503	3.3.15	7070678	0.714	268	4	1	1	1	0			
pRL110504	1.5.0	7071546	0.807	399	1	1	0	1	0			
pRL110505	6.0.0	7072830	0.761	400	1	1	0	0	0			
pRL110506	4.1.1	7074032	0.751	305	1	0	0	0	1			
pRL110507	6.3.2	7075242	0.668	246	1	0	0	1	1			
pRL110508	3.3.15	7076089	0.801	333	1	1	1	0	1			
pRL110509	3.3.15	7077141	0.769	271	1	1	1	0	0			
pRL110510	0.0.2	7078044	0.724	158	1	0	0	0	0			
pRL110511	4.1.4	7078610	0.79	675	1	0	0	0	0			
pRL110512	0.0.1	7080686	0.732	156	1	0	0	1	1			
pRL110513	1.5.0	7081168	0.744	308	1	0	0	0	0	a	c(aaiis)	PepT
pRL110514	1.5.0	7082091	0.784	271	1	0	0	0	0	a	c(aaiis)	PepT
pRL110515	1.5.0	7082903	0.806	300	1	0	0	0	0	i	c(aaiis)	PepT
pRL110516	1.5.0	7083805	0.822	326	1	0	0	0	0	i	c(aaiis)	PepT
pRL110517	1.5.0	7084806	0.821	541	1	0	0	0	0	s	c(aaiis)	PepT
pRL110518	1.1.1	7086883	0.752	302	1	0	0	0	1			
pRL110519	1.5.0	7088028	0.774	513	1	0	0	0	0			
pRL110520	1.5.0	7089743	0.631	451	1	1	0	1	0			
pRL110521	0.0.2	7091236	0.614	163	1	0	0	0	1			
pRL110522	0.0.1	7091840	0.604	100	1	0	1	0	0			
pRL110523	0.0.0	7092360	0.593	86	1	0	0	0	0			
pRL110524	2.1.1	7092666	0.556	262	1	0	0	0	0			
pRL110525	0.0.0	7093645	0.635	67	1	0	0	0	0			
pRL110526	0.0.2	7094290	0.582	222	1	0	0	0	0			
pRL110527	0.0.2	7095329	0.756	1085	1	0	0	0	0			
pRL110528	6.3.3	7098596	0.802	246	1	0	1	0	0			
pRL110529	3.3.7	7099480	0.819	254	2	1	1	1	0			
pRL110530	3.3.7	7100241	0.782	278	1	1	0	1	0			
pRL110531	0.0.0	7101096	0.59	144	1	0	0	0	0			
pRL110532	0.0.2	7101704	0.689	48	2	1	1	1	1
pRL110533	2.2.3	7102032	0.74	326	1	1	0	1	1
pRL110534	6.1.1	7103107	0.766	459	1	1	1	0	1
pRL110535	6.1.2	7104483	0.772	224	1	1	1	1	1
pRL110536	1.4.2	7105405	0.789	296	1	1	1	0	1
pRL110537	6.3.7	7106383	0.754	140	1	0	1	0	1
pRL110538	3.4.2	7106869	0.76	420	1	0	0	0	1
pRL110539	3.3.15	7108371	0.828	343	1	0	0	0	0
pRL110540	1.5.0	7109562	0.829	594	1	0	1	1	0
pRL110541	3.4.2	7111593	0.788	789	1	0	1	1	0
pRL110542	1.6.1	7114245	0.692	69	1	0	1	1	0
pRL110543	0.0.1	7115053	0.675	126	1	0	0	0	0
pRL110544	1.7.1	7115478	0.741	86	5	1	1	1	1
pRL110545	1.7.1	7115735	0.814	272	2	1	1	1	1
pRL110546	1.7.1	7116636	0.746	239	5	1	1	1	1
pRL110547	0.0.1	7117565	0.765	200	1	0	0	0	0
pRL110548	3.3.15	7118280	0.814	445	1	1	1	1	1
pRL110549	0.0.1	7119668	0.801	346	1	0	1	1	0
pRL110550	1.4.2	7120740	0.786	321	1	0	1	1	1
pRL110551	0.0.1	7121702	0.76	201	1	0	1	1	0
pRL110552	3.4.2	7122319	0.824	377	1	0	1	1	0
pRL110553	3.7.1	7123626	0.816	294	1	1	0	0	0
pRL110554	3.3.22	7124605	0.752	435	3	1	1	1	0
pRL110555	3.3.17	7125993	0.767	442	5	1	1	1	0
pRL110556	3.3.22	7127336	0.719	242	4	1	1	1	0
pRL110557	3.7.1	7128061	0.79	302	3	1	1	1	0
pRL110558	6.0.0	7129058	0.784	243	2	1	1	1	1
pRL110559	6.3.2	7129819	0.775	319	5	1	1	1	0
pRL110560	3.4.2	7130863	0.818	416	3	1	1	1	0
pRL110561	3.4.2	7132125	0.674	93	5	1	1	1	0
pRL110562	3.4.5	7132403	0.778	985	5	1	1	1	0
pRL110563	3.4.2	7135353	0.694	181	5	1	1	1	0
pRL110564	1.1.1	7135973	0.757	462	1	0	0	0	0
pRL110565	0.0.0	7137689	0.598	88	1	0	0	0	0
pRL110566	1.1.1	7137969	0.699	187	1	0	0	0	0
pRL110567	0.0.0	7138538	0.816	265	1	0	0	0	0
pRL110568	0.0.0	7139332	0.788	545	1	0	0	0	0
pRL110569	0.0.0	7141004	0.807	204	1	0	0	0	0
pRL110570	0.0.0	7141620	0.8	308	1	0	0	0	0
pRL110571	0.0.2	7142543	0.806	312	1	0	0	0	0
pRL110572	1.1.1	7143502	0.862	632	1	0	0	0	0
pRL110573	1.1.1	7145427	0.817	318	1	0	0	0	0
pRL110574	1.1.1	7146380	0.848	301	1	0	0	0	0
pRL110575	4.1.1	7147288	0.828	291	1	0	0	0	0
pRL110576	3.3.17	7148239	0.696	625	1	0	0	1	0
pRL110577	6.3.6	7150499	0.768	294	1	0	0	0	0
pRL110578	1.4.2	7151506	0.776	61	1	0	0	0	0
pRL110579	4.1.1	7152109	0.674	322	1	1	0	0	0
pRL110580	5.1.4	7153547	0.641	122	1	0	0	0	0
pRL110581	5.1.4	7153930	0.696	124	1	0	0	0	0
pRL110582	0.0.0	7154460	0.656	61	1	0	0	0	0
pRL110583	5.1.4	7154712	0.71	391	1	0	0	0	0
pRL110584	5.1.2	7155901	0.713	286	1	0	1	0	0
pRL110585	0.0.2	7156863	0.565	111	1	0	0	0	0
pRL110586	0.0.1	7157311	0.596	103	1	0	0	1	0
pRL110587	4.1.1	7157791	0.805	801	1	0	0	0	0
pRL110588	1.4.2	7160240	0.734	394	1	0	0	0	0
pRL110589	2.1.4	7161438	0.827	837	1	0	1	1	1
pRL110590	0.0.2	7163948	0.782	538	1	0	1	0	1
pRL110591	4.1.3	7165587	0.802	649	1	0	0	0	0
pRL110592	0.0.0	7167747	0.761	140	1	0	0	0	0
pRL110593	0.0.0	7168187	0.681	76	1	0	0	0	0
pRL110594	0.0.1	7168417	0.804	196	1	0	0	0	0
pRL110595	0.0.2	7169139	0.848	541	1	0	0	0	1
pRL110596	4.1.1	7170874	0.728	405	1	0	0	0	0
pRL110597	2.1.4	7172454	0.773	859	1	0	1	0	1
pRL110598	3.3.15	7175278	0.807	425	1	1	0	1	0
pRL110599	3.3.15	7176664	0.88	249	5	1	1	1	1
pRL110600	6.3.4	7177850	0.826	261	4	1	1	1	0
pRL110601	0.0.1	7178708	0.772	278	5	1	1	1	1
pRL110602	6.0.0	7179747	0.682	134	1	0	0	0	0
pRL110603	0.0.0	7180223	0.711	88	1	0	0	0	0
pRL110604	1.4.3	7180556	0.764	247	1	0	0	0	0
pRL110605	0.0.1	7181296	0.801	420	1	1	0	0	1
pRL110606	1.4.3	7182822	0.75	663	1	1	0	0	0
pRL110607	5.1.4	7185280	0.659	349	1	0	1	0	1
pRL110608	0.0.0	7186544	0.587	64	1	0	0	0	0
pRL110609	3.3.17	7186816	0.747	450	1	0	0	0	0
pRL110610	6.3.6	7188201	0.763	314	1	0	0	0	1
pRL110611	3.3.22	7189175	0.79	331	1	0	0	0	0
pRL110612	1.5.0	7190257	0.835	264	1	0	0	0	0	i	p(ia)	NitT
pRL110613	1.5.0	7191056	0.798	257	1	1	0	0	1	a	p(ia)	NitT
pRL110614	0.0.2	7191835	0.799	329	1	1	0	0	1			
pRL110614A	0.0.0	7193098	0.43	81	1	0	0	0	0			
pRL110615	3.2.11	7193664	0.761	302	2	0	0	0	0			
pRL110616	3.2.11	7194565	0.777	513	1	1	1	1	1			
pRL110617	3.2.11	7196103	0.792	323	1	1	1	1	1			
pRL110618	0.0.2	7197144	0.722	332	1	1	1	1	1			
pRL110619	3.2.10	7198172	0.786	271	1	0	1	1	0			
pRL110620	3.5.3	7199014	0.735	408	1	0	1	1	0			
pRL110621	3.5.3	7200252	0.733	104	1	0	1	1	0			
pRL110622	3.6.1	7200588	0.819	362	1	0	1	1	1			
pRL110623	6.0.0	7201805	0.776	342	1	1	1	1	0			
pRL110624	0.0.1	7202996	0.772	270	4	1	1	1	0			
pRL110625	3.2.3	7203832	0.744	252	4	1	1	1	1			
pRL110626	3.2.3	7204595	0.716	410	4	1	1	1	1			
pRL110627	3.2.3	7205823	0.744	256	5	1	1	1	1
pRL110628	3.2.3	7206560	0.738	254	5	1	1	1	1
pRL110629	3.2.3	7207321	0.76	243	5	1	1	1	1
pRL110630	3.2.3	7208049	0.798	210	2	1	1	1	1
pRL110631	3.2.3	7208684	0.699	460	4	1	1	1	1
pRL110632	3.2.3	7210138	0.789	254	1	1	1	1	0
pRL100001	2.2.3	7510900	0.747	405	1	0	0	0	0
pRL100002	2.2.3	7512114	0.732	329	1	0	0	1	0
pRL100003	2.2.3	7513303	0.652	435	1	0	1	1	0
pRL100004	7.2.1	7514642	0.632	147	1	0	0	1	0
pRL100005	0.0.1	7515283	0.768	128	1	0	0	1	0
pRL100006	0.0.2	7515666	0.812	82	1	0	0	0	0
pRL100007	5.1.4	7516033	0.744	380	1	0	0	1	0
pRL100008	0.0.1	7517172	0.613	109	1	0	0	1	0
pRL100009	0.0.1	7517513	0.761	125	1	0	0	1	0
pRL100010	0.0.2	7517887	0.783	96	1	0	0	0	0
pRL100011	0.0.0	7518558	0.708	65	1	0	0	0	0
pRL100012	0.0.2	7518882	0.605	91	1	0	0	1	0
pRL100013	0.0.1	7519144	0.587	114	1	0	0	1	0
pRL100014	5.1.2	7519497	0.781	384	1	0	1	0	0
pRL100015	0.0.2	7520761	0.752	320	1	0	1	0	0
pRL100016	1.2.1	7521843	0.703	190	1	0	1	0	0
pRL100017	0.0.1	7522438	0.64	348	1	0	1	0	0
pRL100018	5.1.4	7523481	0.72	296	1	0	1	0	0
pRL100019	5.1.4	7524365	0.731	550	1	0	1	0	0
pRL100020	0.0.2	7526193	0.689	123	1	0	0	0	0
pRL100021	7.2.1	7526942	0.574	113	1	0	0	0	0
pRL100022	0.0.2	7527674	0.669	171	1	1	1	1	1
pRL100022A	1.5.0	7528322	0.376	282	1	1	0	0	0
pRL100023	0.0.2	7529503	0.697	357	1	0	0	0	0
pRL100024	0.0.2	7530561	0.598	329	1	0	0	0	0
pRL100025	0.0.0	7531664	0.579	187	1	0	0	0	0
pRL100026	0.0.2	7532272	0.604	237	1	0	0	0	0
pRL100027	2.2.3	7533002	0.572	565	1	0	0	0	0
pRL100028	0.0.0	7534699	0.547	277	1	0	0	0	0
pRL100029	0.0.0	7535529	0.597	750	1	0	0	0	0
pRL100030	0.0.2	7537785	0.565	1408	1	0	0	0	1
pRL100031	0.0.0	7542014	0.534	876	1	0	0	0	0
pRL100032	0.0.0	7544903	0.561	342	1	0	0	0	0
pRL100033	7.2.1	7546006	0.598	378	1	0	0	0	0
pRL100035	0.0.1	7547235	0.594	820	1	1	0	0	0
pRL100036	1.3.1	7549713	0.647	327	1	1	0	0	0
pRL100037	0.0.0	7550904	0.571	86	1	0	0	0	0
pRL100038	0.0.2	7551576	0.73	574	1	0	0	0	0
pRL100039	2.2.3	7553370	0.729	370	3	1	1	1	1
pRL100040	0.0.1	7554530	0.659	225	1	0	1	0	1
pRL100041	0.0.0	7555285	0.654	86	1	0	0	0	0
pRL100042	0.0.1	7555747	0.629	251	1	1	0	0	0
pRL100043	7.2.1	7556513	0.714	473	1	0	0	0	0
pRL100044	7.2.1	7557935	0.719	1083	1	0	0	0	0
pRL100046	5.1.4	7561525	0.765	398	1	0	0	0	0
pRL100047	5.1.2	7562728	0.762	303	1	0	1	0	0
pRL100048	5.1.2	7564166	0.642	305	1	0	0	0	0
pRL100049	5.1.2	7565083	0.62	305	1	0	0	0	0
pRL100050	5.1.2	7565997	0.632	331	1	0	1	0	0
pRL100051	0.0.0	7567110	0.503	158	1	0	0	0	0
pRL100052	1.6.1	7567885	0.591	67	1	0	0	1	0
pRL100053	4.1.1	7568645	0.695	107	1	0	0	0	0
pRL100054	7.2.1	7569867	0.55	149	1	0	0	1	0
pRL100055	3.1.21	7570340	0.634	546	1	0	1	0	1
pRL100056	3.4.2	7572000	0.654	395	1	0	0	1	0
pRL100057	6.3.1	7573237	0.568	189	1	0	0	0	0
pRL100058	4.1.1	7573819	0.491	116	1	0	0	0	0
pRL100059	7.2.1	7574169	0.59	162	1	1	0	1	0
pRL100060	7.2.1	7574703	0.635	346	1	0	0	0	0			
pRL100061	7.2.1	7575801	0.604	117	1	0	0	0	0	a	o(a)	PAAT
pRL100062	1.5.0	7576288	0.61	330	1	0	0	0	0	i	p(ii)	POPT
pRL100063	1.5.0	7577262	0.629	230	1	0	0	0	0	i	p(ii)	POPT
pRL100064	0.0.2	7578276	0.631	135	1	0	0	0	0			
pRL100065	6.3.3	7578701	0.675	246	1	0	0	1	1			
pRL100066	3.3.15	7579479	0.69	506	1	0	0	0	0			
pRL100067	3.3.15	7581003	0.671	264	1	0	0	0	1			
pRL100068	3.3.15	7581821	0.716	499	1	1	0	1	0			
pRL100069	0.0.1	7583320	0.721	158	1	0	0	0	0			
pRL100070	1.5.0	7583813	0.701	261	1	0	0	0	0	a	c(ais)	PAAT
pRL100071	1.5.0	7584600	0.726	216	1	0	0	0	0	i	c(ais)	PAAT
pRL100072	1.5.0	7585305	0.711	280	1	0	0	0	0	s	c(ais)	PAAT
pRL100074	7.2.1	7586741	0.753	202	1	0	0	0	0			
pRL100075	3.5.3	7587481	0.717	94	1	0	0	0	0			
pRL100076	0.0.2	7588014	0.552	360	1	0	0	0	0			
pRL100077	0.0.0	7589093	0.647	192	1	0	0	0	0			
pRL100078	0.0.0	7590361	0.648	182	1	0	0	0	0			
pRL100079	1.5.5	7591350	0.773	410	1	1	0	0	0	a	c(ais)	QAT
pRL100080	1.5.5	7592605	0.844	293	1	0	0	0	0	i	c(ais)	QAT
pRL100081	1.5.0	7593551	0.824	290	1	0	0	0	0	s	c(ais)	QAT
pRL100082	6.0.0	7594494	0.769	96	1	0	0	1	0			
pRL100083	0.0.0	7594834	0.692	114	1	0	0	0	0			
pRL100084	7.2.1	7595485	0.655	230	1	0	0	0	0			
pRL100086	0.0.0	7596443	0.574	72	1	0	0	0	0			
pRL100087	3.4.5	7596930	0.801	339	1	0	1	0	1			
pRL100088	5.1.4	7598080	0.582	117	1	0	0	0	0			
pRL100089	0.0.1	7598405	0.554	83	1	0	0	0	0			
pRL100090	7.2.1	7598919	0.667	257	1	0	0	0	0			
pRL100092	7.2.1	7599855	0.533	143	1	0	0	0	0			
pRL100093	0.0.0	7600892	0.506	92	1	0	0	0	0			
pRL100094	7.2.1	7601722	0.633	96	1	0	0	0	0			
pRL100095	0.0.2	7602034	0.663	103	1	0	0	0	0
pRL100096	7.2.1	7602342	0.706	271	1	0	0	0	0
pRL100097	0.0.2	7603668	0.644	649	1	0	0	0	1
pRL100098	0.0.1	7605614	0.687	496	1	0	1	0	1
pRL100099	0.0.2	7607142	0.609	136	1	0	0	0	1
pRL100100	7.2.1	7607680	0.574	49	1	0	0	0	0
pRL100100A	7.2.1	7608161	0.558	257	1	0	0	0	0
pRL100101	7.2.1	7609481	0.763	591	1	0	0	0	0
pRL100103	3.3.15	7611450	0.825	390	1	0	0	0	0
pRL100104	0.0.2	7612619	0.788	232	1	0	0	0	0
pRL100105	2.2.8	7613321	0.857	368	1	0	0	0	1
pRL100106	0.0.0	7614574	0.584	159	1	0	0	0	0
pRL100107	0.0.0	7615088	0.649	220	1	0	0	0	0
pRL100108	0.0.0	7615831	0.765	69	1	0	0	0	0
pRL100109	2.2.3	7616420	0.579	415	1	0	0	0	0
pRL100110	0.0.0	7617791	0.672	60	1	0	0	0	0
pRL100111	0.0.0	7618571	0.485	243	1	0	0	0	0			
pRL100112	3.3.15	7619403	0.539	213	1	0	0	0	0			
pRL100113	0.0.0	7620971	0.563	91	1	0	0	0	0			
pRL100114	0.0.0	7621262	0.711	85	1	0	0	0	0			
pRL100115	7.2.1	7621566	0.772	542	1	0	0	0	0			
pRL100117	7.2.1	7623315	0.817	390	1	0	0	0	0			
pRL100119	3.5.1	7624752	0.791	557	1	0	0	0	1			
pRL100120	0.0.2	7626470	0.799	141	1	0	1	0	0			
pRL100121	3.3.4	7626997	0.817	654	1	0	0	0	0			
pRL100122	3.3.15	7629068	0.767	204	1	0	0	0	1			
pRL100123	0.0.2	7630398	0.558	165	1	0	0	0	0			
pRL100124	5.1.4	7630951	0.679	536	1	0	0	0	0			
pRL100125	5.1.4	7632583	0.73	117	1	0	0	1	1			
pRL100126	5.1.4	7632917	0.569	160	1	1	0	1	1			
pRL100127	1.5.0	7634120	0.656	226	1	0	0	0	0	a	o(a)	NitT
pRL100128	1.5.0	7634757	0.676	258	1	0	0	0	1	a	c(aiis)	unclass
pRL100129	1.5.0	7635530	0.723	319	1	0	0	0	0	i	c(aiis)	unclass
pRL100130	1.5.0	7636486	0.739	310	1	0	0	0	0	i	c(aiis)	unclass
pRL100131	1.5.0	7637522	0.721	424	1	0	0	0	0	s	c(aiis)	unclass
pRL100132	0.0.0	7639069	0.567	93	1	0	0	0	0			
pRL100133	6.3.4	7639379	0.603	278	1	1	0	0	0			
pRL100134	3.4.2	7640284	0.666	483	1	1	0	0	0			
pRL100135	3.4.4	7641746	0.598	391	1	1	0	0	0			
pRL100136	3.3.21	7642970	0.646	263	1	1	1	0	1			
pRL100137	3.1.14	7643929	0.568	391	1	0	1	0	1			
pRL100138	6.3.12	7645488	0.622	206	1	0	0	0	0			
pRL100139	2.2.3	7646335	0.674	687	1	0	0	0	1			
pRL100140	0.0.1	7648388	0.738	67	1	0	0	0	0			
pRL100141	7.2.1	7648906	0.693	233	1	0	0	0	0			
pRL100142	7.2.1	7650035	0.738	585	1	0	0	0	0			
pRL100143	7.2.1	7651952	0.667	120	1	0	0	0	0			
pRL100144	0.0.2	7652685	0.728	83	1	0	0	0	0			
pRL100145	3.3.15	7652936	0.796	393	1	1	0	0	0
pRL100146	0.0.1	7655044	0.594	224	1	0	0	0	0
pRL100147	0.0.1	7655848	0.589	184	1	0	0	1	0
pRL100148	7.2.1	7657018	0.745	225	4	0	0	1	0
pRL100149	0.0.2	7658101	0.561	516	1	1	0	0	0
pRL100150	0.0.0	7659963	0.685	90	1	0	0	0	0
pRL100151	6.0.0	7660768	0.52	77	5	1	1	1	0
pRL100152	5.1.4	7661890	0.71	391	1	0	0	0	0
pRL100153	5.1.2	7663079	0.713	286	1	0	0	0	0
pRL100154	0.0.0	7664086	0.617	121	1	0	0	0	0
pRL100155	4.1.1	7665051	0.524	107	1	0	0	0	0
pRL100156	3.5.3	7665865	0.63	107	1	0	1	1	1
pRL100157	7.2.1	7666251	0.592	72	1	0	1	1	0
pRL100158	3.3.22	7666543	0.648	445	1	0	1	1	1
pRL100159	3.3.22	7667935	0.659	473	1	0	1	1	1
pRL100160	3.3.22	7669410	0.626	513	1	0	1	1	1
pRL100161	3.3.22	7671042	0.624	501	1	0	1	1	1
pRL100162	3.3.22	7672650	0.648	297	1	0	1	1	1
pRL100163	0.0.0	7674609	0.608	359	1	0	0	0	0
pRL100164	6.0.0	7676279	0.614	183	1	0	1	0	1
pRL100165	5.1.2	7677041	0.713	286	1	0	0	0	0
pRL100166	5.1.2	7677915	0.71	391	1	0	0	0	0
pRL100167	5.1.4	7679490	0.679	125	1	0	0	0	0
pRL100168	5.1.2	7679843	0.662	135	1	1	1	0	1
pRL100169	3.3.22	7680764	0.606	231	1	0	0	0	0
pRL100170	3.3.22	7681509	0.524	219	1	0	0	0	0
pRL100171	3.3.22	7682257	0.607	149	1	0	0	0	0
pRL100172	6.0.0	7682928	0.51	247	1	0	0	0	0
pRL100173	4.1.3	7684169	0.667	226	1	1	1	0	1
pRL100174	0.0.0	7685287	0.617	149	1	0	0	0	0
pRL100175	3.3.22	7685847	0.604	284	1	0	0	0	0
pRL100176	7.2.1	7686935	0.618	177	1	0	1	0	0
pRL100177	3.3.21	7687939	0.637	105	1	0	0	0	0			
pRL100178	3.3.22	7688381	0.628	482	1	0	0	0	0			
pRL100179	3.3.22	7689997	0.627	161	1	0	0	1	0			
pRL100180	3.3.22	7690560	0.604	608	1	0	1	1	0			
pRL100181	3.3.22	7692958	0.56	190	1	0	0	1	0			
pRL100182	3.3.22	7694124	0.661	403	1	0	1	1	0			
pRL100183	3.3.22	7695336	0.636	92	1	0	1	1	0			
pRL100184	3.3.22	7696259	0.587	310	1	0	1	1	1			
pRL100185	3.3.22	7697447	0.573	196	1	0	1	1	1			
pRL100186	3.3.22	7698034	0.552	216	5	1	1	1	1			
pRL100187	3.3.22	7698707	0.574	425	1	0	1	1	1			
pRL100188	3.3.22	7700022	0.614	344	1	0	1	1	1	a	o(a)	export
pRL100189	3.3.22	7701060	0.598	259	1	0	1	1	1			
pRL100190	0.0.1	7702016	0.664	122	1	0	0	0	0			
pRL100191	0.0.1	7702434	0.65	114	1	0	0	0	0			
pRL100192	0.0.0	7702942	0.661	189	1	0	0	0	0			
pRL100193	0.0.2	7703657	0.692	286	1	0	0	0	0
pRL100194	0.0.0	7704816	0.578	110	1	0	0	0	0
pRL100195	3.3.22	7705704	0.603	497	1	0	1	1	1
pRL100196	3.3.22	7707393	0.58	519	1	0	1	1	1
pRL100197	3.3.22	7709148	0.656	98	1	0	1	1	1
pRL100198	3.3.22	7709456	0.612	435	1	0	1	1	1
pRL100199	3.3.22	7710750	0.621	378	1	0	1	1	0
pRL100200	3.3.22	7711904	0.625	283	1	0	1	1	1
pRL100201	0.0.2	7713823	0.748	223	1	0	0	0	0
pRL100202	0.0.2	7714498	0.694	277	1	0	0	0	0
pRL100204	7.2.1	7716274	0.575	192	1	0	1	0	0
pRL100205	3.5.1	7717159	0.758	540	1	0	0	1	0
pRL100206	3.5.1	7718790	0.733	244	1	1	1	1	0
pRL100206A	3.5.1	7719533	0.674	50	1	1	1	1	0
pRL100207	3.5.1	7719687	0.678	287	1	1	0	0	1
pRL100208	1.5.2	7720924	0.681	522	1	1	0	0	0
pRL100209	1.5.2	7722489	0.739	161	1	0	1	1	0
pRL100210	1.5.2	7722971	0.721	761	1	0	1	1	0
pRL100210A	1.5.2	7725253	0.66	52	1	0	1	1	1
pRL100211	6.0.0	7725444	0.718	223	1	0	0	0	0
pRL100213	0.0.2	7727628	0.601	189	1	0	0	0	0
pRL100214	6.3.6	7728890	0.836	296	1	0	0	0	0
pRL100215	2.2.3	7730049	0.725	306	1	0	0	0	0
pRL100216	0.0.1	7731035	0.744	81	1	0	0	0	0
pRL100217	2.2.3	7731405	0.725	561	1	1	0	0	0
pRL100218	2.2.3	7733087	0.713	103	1	1	0	0	0
pRL100219	2.2.3	7733683	0.726	1094	1	1	0	0	0
pRL100220	0.0.2	7737450	0.724	206	1	0	0	0	1
pRL100221	0.0.2	7737934	0.674	353	1	0	0	0	1
pRL100222	0.0.2	7739318	0.714	93	1	0	0	0	0
pRL100223	0.0.2	7739817	0.769	330	1	1	0	0	0
pRL100224	1.4.2	7740835	0.809	449	1	1	0	0	0
pRL100225	3.3.15	7742202	0.783	399	1	1	0	1	0			
pRL100226	3.3.15	7743398	0.714	185	1	1	0	0	0			
pRL100227	1.5.0	7743993	0.796	591	1	1	0	1	1	ia	c(iass)	unclass
pRL100228	1.5.0	7745861	0.775	314	1	0	0	0	0	s	c(iass)	unclass
pRL100229	1.5.0	7746873	0.78	311	1	1	0	0	0	s	c(iass)	unclass
pRL100230	3.3.15	7747825	0.769	342	1	1	0	0	0			
pRL100231	3.3.15	7748909	0.717	198	1	1	0	0	1			
pRL100232	3.3.15	7749683	0.731	186	1	0	1	1	0			
pRL100233	0.0.0	7750537	0.702	85	1	0	0	0	0			
pRL100234	0.0.2	7750896	0.685	193	1	1	0	0	0			
pRL100235	0.0.0	7751474	0.723	107	1	0	0	0	0			
pRL100236	1.5.2	7751801	0.688	255	1	0	1	0	0			
pRL100237	1.5.0	7752596	0.796	284	1	0	1	1	0	i	c(ias)	unclass
pRL100238	1.5.0	7753447	0.718	262	1	1	1	1	1	a	c(ias)	unclass
pRL100239	1.5.0	7754292	0.753	332	1	0	1	1	0	s	c(ias)	unclass
pRL100240	0.0.2	7755519	0.721	453	1	1	1	0	0			
pRL100241	6.3.3	7757078	0.779	230	1	1	1	1	0			
pRL100242	0.0.2	7758187	0.733	200	1	1	1	1	1			
pRL100243	3.3.15	7758805	0.703	281	1	1	0	1	0			
pRL100244	3.3.15	7759647	0.69	311	1	1	0	1	1			
pRL100245	3.3.15	7760579	0.779	346	5	1	1	1	1			
pRL100246	3.3.15	7761624	0.786	487	1	1	0	1	0			
pRL100247	0.0.2	7763093	0.796	107	1	1	0	1	1			
pRL100248	1.5.0	7763461	0.744	336	5	1	1	1	1	s	c(siia)	POPT
pRL100249	1.5.0	7764585	0.774	290	1	1	1	1	1	i	c(siia)	POPT
pRL100250	1.5.0	7765459	0.787	266	1	1	1	1	1	i	c(siia)	POPT
pRL100251	1.5.0	7766256	0.762	359	1	1	1	1	1	a	c(siia)	POPT
pRL100252	3.4.2	7767346	0.725	484	1	1	0	1	1			
pRL100253	0.0.2	7769156	0.8	115	1	0	0	0	0			
pRL100255	0.0.2	7770030	0.551	132	1	0	0	1	0			
pRL100256	1.5.0	7770557	0.781	325	1	0	0	0	0	a	c(aiis)	unclass
pRL100257	1.5.0	7771539	0.842	275	1	0	0	0	0	i	c(aiis)	unclass
pRL100258	1.5.0	7772363	0.733	292	1	0	0	0	0	i	c(aiis)	unclass
pRL100259	1.5.0	7773316	0.755	427	1	0	0	0	0	s	c(aiis)	unclass
pRL100260	3.4.3	7774637	0.749	773	1	0	0	0	0			
pRL100261	6.0.0	7777095	0.73	352	1	0	0	0	0			
pRL100262	6.0.0	7778199	0.755	338	1	0	0	0	0			
pRL100263	1.5.0	7779392	0.76	415	1	0	0	0	0	s	c(siia)	CUT1
pRL100264	1.5.0	7780724	0.817	307	1	0	0	0	0	i	c(siia)	CUT1
pRL100265	1.5.0	7781647	0.774	289	1	0	0	0	0	i	c(siia)	CUT1
pRL100266	0.0.1	7782543	0.739	647	1	0	0	0	0			
pRL100267	1.5.0	7784496	0.789	366	1	1	0	0	1	a	c(siia)	CUT1
pRL100268	3.1.13	7785649	0.772	303	1	0	1	1	1			
pRL100269	6.3.3	7786708	0.783	234	1	1	1	1	0			
pRL100270	2.2.9	7787446	0.723	432	1	0	0	0	0			
pRL100271	2.1.4	7788863	0.732	380	1	1	1	0	0			
pRL100273	4.1.1	7790366	0.603	246	1	0	0	0	0			
pRL100274	3.4.3	7791212	0.76	445	1	0	0	0	0			
pRL100275	6.0.0	7792640	0.756	335	1	0	0	0	0			
pRL100276	1.5.0	7793837	0.773	641	1	0	0	0	0	s	c(siiaa)	PepT
pRL100277	1.5.0	7795865	0.815	328	1	0	0	0	0	i	c(siiaa)	PepT
pRL100278	1.5.0	7796864	0.799	377	1	0	0	0	0	i	c(siiaa)	PepT
pRL100279	1.5.0	7797987	0.788	349	1	0	0	0	0	a	c(siiaa)	PepT
pRL100280	1.5.0	7799036	0.768	352	1	0	0	1	1	a	c(siiaa)	PepT
pRL100281	3.4.3	7800094	0.779	277	1	0	0	0	0			
pRL100282	4.1.2	7800997	0.779	620	1	0	0	0	0			
pRL100283	0.0.2	7802801	0.721	302	1	0	0	0	0			
pRL100284	3.3.15	7803714	0.741	338	1	0	0	0	0			
pRL100285	0.0.1	7804727	0.774	473	1	0	0	1	1			
pRL100286	1.5.0	7806812	0.801	1049	1	0	0	0	0			
pRL100287	1.5.0	7809958	0.747	366	1	0	0	0	0			
pRL100288	6.1.2	7811264	0.756	228	1	0	0	1	0			
pRL100289	6.1.1	7811953	0.698	429	1	0	0	1	0			
pRL100290	7.0.0	7813518	0.762	160	1	0	0	0	0			
pRL100291	3.3.22	7814470	0.725	484	1	0	0	0	0
pRL100292	3.5.8	7815962	0.727	278	1	0	1	0	1
pRL100293	7.0.0	7816795	0.855	150	1	0	1	1	1
pRL100294	3.4.2	7817247	0.735	625	5	0	1	1	0
pRL100295	3.4.2	7819121	0.79	536	2	1	1	1	1
pRL100296	3.4.2	7820728	0.738	381	2	1	1	1	1
pRL100297	0.0.1	7822038	0.622	86	1	0	0	0	0
pRL100298	0.0.2	7822288	0.641	139	1	0	0	0	0
pRL100299	6.3.2	7822684	0.792	361	1	0	0	1	1
pRL100300	3.3.15	7823849	0.764	255	4	1	1	1	1
pRL100301	3.3.15	7824640	0.798	395	1	1	0	1	1
pRL100302	3.3.15	7825844	0.772	375	2	1	1	1	1
pRL100303	3.4.2	7827037	0.787	410	5	1	1	1	1
pRL100304	3.4.2	7828271	0.793	337	5	1	1	1	1
pRL100305	3.3.15	7829288	0.748	409	5	1	1	1	1
pRL100306	3.3.4	7830523	0.787	465	1	0	1	1	1
pRL100307	7.2.1	7832081	0.713	107	1	0	0	0	0
pRL100308	7.2.1	7832395	0.688	156	1	0	0	0	0
pRL100309	1.5.2	7833377	0.726	589	1	0	0	0	0
pRL100310	7.2.1	7835344	0.707	180	1	1	0	1	0
pRL100311	4.1.1	7836009	0.803	121	1	0	1	0	0
pRL100312	3.3.15	7836371	0.719	234	1	0	0	0	0
pRL100313	0.0.2	7837072	0.77	328	1	0	0	0	0
pRL100314	0.0.1	7838615	0.691	118	1	1	0	1	0
pRL100316	0.0.0	7839893	0.695	83	1	0	0	0	0
pRL100317	0.0.0	7840261	0.645	185	1	0	0	0	0
pRL100318	0.0.1	7841126	0.741	88	1	0	0	0	0
pRL100319	0.0.1	7841392	0.729	137	1	0	0	0	0
pRL100320	1.6.1	7841829	0.633	101	1	1	1	0	1
pRL100321	0.0.1	7842344	0.633	81	1	0	0	1	0
pRL100322	0.0.2	7842586	0.701	79	1	0	1	0	0
pRL100323	0.0.0	7843124	0.516	64	1	0	0	0	0
pRL100324	0.0.2	7843617	0.666	312	1	0	0	0	0			
pRL100325	1.5.2	7844846	0.654	714	1	0	0	1	1			
pRL100326	1.5.2	7847219	0.667	656	1	1	0	0	0	i	p(iia)	FeCT
pRL100327	1.5.2	7849189	0.661	292	1	1	0	0	0	i	p(iia)	FeCT
pRL100328	1.5.2	7850081	0.623	269	1	1	0	0	0	a	p(iia)	FeCT
pRL100329	0.0.2	7851345	0.696	300	1	0	0	0	1			
pRL100330	0.0.1	7852333	0.678	210	1	0	1	0	0			
pRL100331	6.3.6	7853077	0.642	294	1	0	1	0	0			
pRL100332	0.0.0	7853961	0.585	96	1	0	0	0	0			
pRL100333	0.0.2	7854615	0.711	193	1	0	0	0	1			
pRL100334	0.0.1	7855193	0.83	281	1	0	0	1	0			
pRL100335	1.6.1	7856035	0.782	219	1	0	0	1	0			
pRL100336	1.4.2	7856696	0.778	459	1	0	0	1	1			
pRL100337	1.5.0	7858102	0.801	365	1	0	0	0	0	s	c(saaii)	CUT2
pRL100338	1.5.0	7859203	0.773	507	1	0	0	1	0	aa	c(saaii)	CUT2 N/C
pRL100339	1.5.0	7860723	0.753	366	1	0	0	0	0	i	c(saaii)	CUT2
pRL100340	1.5.0	7861820	0.767	303	1	0	0	0	0	i	c(saaii)	CUT2
pRL100341	0.0.2	7862833	0.627	177	1	1	0	0	0			
pRL100342	1.5.4	7863460	0.67	214	2	1	1	1	1			
pRL100343	1.5.4	7864104	0.699	334	2	1	1	1	1			
pRL100344	1.5.3	7865543	0.742	449	3	1	1	1	1			
pRL100345	1.5.3	7866948	0.787	297	2	1	1	1	1	i	p(ia)	NitT
pRL100346	1.5.4	7867853	0.77	265	5	1	1	1	1	a	p(ia)	NitT
pRL100347	6.3.3	7868737	0.706	224	1	0	1	0	1			
pRL100348	1.5.0	7869749	0.828	375	1	0	1	0	1			
pRL100349	1.5.0	7870897	0.816	375	1	0	1	0	1	i	p(ii)	CUT2
pRL100350	1.5.0	7872024	0.86	308	1	0	1	0	1	i	p(ii)	CUT2
pRL100351	3.2.5	7872963	0.82	338	1	0	0	0	1			
pRL100352	3.4.5	7873988	0.811	234	1	1	1	0	1			
pRL100353	1.4.2	7874692	0.743	351	1	0	0	0	1			
pRL100354	1.5.0	7875749	0.814	516	1	0	1	0	1	aa	p(aa)	CUT2 (N export/C CUT2)
pRL100355	7.0.0	7877299	0.777	222	1	0	1	1	1			
pRL100356	1.4.2	7877960	0.768	117	1	0	1	0	1			
pRL100357	1.5.0	7878368	0.769	263	1	0	0	0	0	a	p(aiis)	CUT2
pRL100358	1.5.0	7879156	0.778	222	1	0	0	0	0	i	p(aiis)	CUT2
pRL100359	1.5.0	7879821	0.748	228	1	0	0	0	0	i	p(aiis)	CUT2
pRL100360	1.5.0	7880561	0.72	275	1	0	0	0	0	s	p(aiis)	CUT2
pRL100361	6.3.3	7881613	0.74	235	1	0	0	0	0			
pRL100362	6.3.6	7882350	0.748	312	1	0	1	0	0			
pRL100363	1.4.2	7883402	0.745	451	1	0	0	0	0			
pRL100364	3.3.15	7884754	0.73	179	1	1	1	1	1			
pRL100365	3.3.15	7885273	0.679	387	1	0	0	1	0			
pRL100366	3.4.2	7886530	0.682	351	1	0	1	1	0			
pRL100367	0.0.1	7887668	0.693	194	5	1	1	1	1			
pRL100368	4.1.1	7888327	0.715	787	1	0	0	1	0			
pRL100369	1.5.0	7890793	0.698	267	1	0	0	0	0			
pRL100370	3.4.2	7891673	0.746	396	1	1	0	1	0			
pRL100371	4.1.1	7893459	0.796	301	1	1	1	0	1			
pRL100372	6.3.6	7894463	0.801	295	1	0	1	1	0			
pRL100373	6.3.2	7895328	0.777	366	1	1	1	1	0			
pRL100374	0.0.1	7896424	0.806	300	4	1	1	1	1			
pRL100375	3.4.4	7897334	0.809	496	4	1	1	1	1			
pRL100376	3.3.15	7898835	0.79	386	1	0	1	1	1			
pRL100377	3.3.15	7900000	0.729	684	1	0	1	1	0			
pRL100378	3.3.15	7902061	0.798	260	1	0	1	1	1			
pRL100379	1.5.0	7902963	0.833	529	1	1	1	1	0	s	c(siiaa)	PepT
pRL100380	1.5.0	7904650	0.791	334	1	1	1	1	0	i	c(siiaa)	PepT
pRL100381	1.5.0	7905651	0.802	275	4	1	1	1	0	i	c(siiaa)	PepT
pRL100382	1.5.0	7906471	0.785	543	1	1	1	1	0	aa	c(siiaa)	PepT N/C
pRL100383	2.1.4	7908154	0.767	667	1	0	1	1	0			
pRL100384	3.3.15	7910164	0.743	315	4	1	1	1	0			
pRL100385	6.0.0	7911297	0.72	174	1	1	1	0	1			
pRL100386	0.0.2	7912010	0.778	644	1	0	1	0	0			
pRL100387	3.3.15	7914012	0.71	308	1	0	1	0	0			
pRL100388	6.0.0	7915225	0.728	337	1	1	0	0	0			
pRL100389	3.4.3	7916322	0.753	343	1	1	0	1	1			
pRL100390	3.5.6	7917364	0.75	307	1	1	0	1	0			
pRL100391	3.5.6	7918437	0.756	254	1	1	0	1	0			
pRL100392	3.5.6	7919215	0.674	185	1	0	0	1	0			
pRL100393	3.3.15	7919762	0.72	297	1	1	0	1	0			
pRL100394	1.5.0	7920763	0.78	498	1	0	0	0	0	aa	p(aai)	CUT2 N/C
pRL100395	1.5.0	7922278	0.815	346	1	0	0	0	0	i	p(aai)	CUT2
pRL100396	0.0.2	7923370	0.741	365	1	0	0	0	0			
pRL100397	0.0.1	7924560	0.645	112	1	1	0	1	0			
pRL100398	1.5.0	7925213	0.757	341	1	0	1	0	0	s	c(sia)	unclass
pRL100399	1.5.0	7926333	0.801	276	1	0	1	0	0	i	c(sia)	unclass
pRL100400	1.5.0	7927139	0.759	249	1	0	1	0	0	a	c(sia)	unclass
pRL100401	1.4.2	7927926	0.732	457	1	1	1	1	0			
pRL100402	1.4.2	7929362	0.802	356	1	1	0	0	0			
pRL100403	1.1.1	7930933	0.72	653	1	0	0	0	0			
pRL100404	1.5.0	7933046	0.803	491	1	0	0	0	1			
pRL100405	4.1.1	7934511	0.593	65	1	0	0	0	1			
pRL100406	6.1.2	7935039	0.812	214	1	1	1	0	1			
pRL100407	6.1.1	7935680	0.786	461	1	1	0	0	1			
pRL100408	6.0.0	7937153	0.784	154	1	1	1	0	0			
pRL100409	1.5.0	7937706	0.718	283	2	1	1	1	0	a	c(asii)	unclass
pRL100410	1.5.0	7938557	0.767	273	2	1	1	1	0	s	c(asii)	unclass
pRL100411	1.5.0	7939391	0.783	241	2	1	1	1	0	i	c(asii)	unclass
pRL100412	1.5.0	7940129	0.811	229	2	1	1	1	0	i	c(asii)	unclass
pRL100413	3.3.15	7940939	0.76	302	1	1	1	0	0			
pRL100414	6.3.4	7941983	0.762	261	1	0	1	1	0			
pRL100415	1.5.0	7942984	0.825	357	1	0	0	1	0	s	c(saaii)	CUT2
pRL100416	1.5.0	7944092	0.806	504	1	0	0	0	0	aa	c(saaii)	CUT2 N/C
pRL100417	1.5.0	7945603	0.803	320	1	0	1	1	0	i	c(saaii)	CUT2
pRL100418	1.5.0	7946562	0.857	313	1	0	0	0	0	i	c(saaii)	CUT2
pRL100419	0.0.1	7947500	0.791	318	1	0	1	0	1			
pRL100420	0.0.2	7948449	0.786	436	1	1	1	0	1			
pRL100421	7.0.0	7949794	0.706	114	1	0	0	0	1			
pRL100422	0.0.2	7950170	0.759	337	1	1	0	0	1			
pRL100423	0.0.2	7951201	0.786	394	1	0	0	0	0			
pRL100424	3.3.15	7952556	0.77	235	1	1	0	0	1			
pRL100425	1.5.0	7953315	0.836	278	1	1	0	0	0	s	c(saii)	unclass
pRL100426	1.5.0	7954183	0.768	254	1	1	0	0	0	a	c(saii)	unclass
pRL100427	1.5.0	7954944	0.83	252	1	1	0	0	1	i	c(saii)	unclass
pRL100428	1.5.0	7955699	0.747	235	1	1	0	0	1	i	c(saii)	unclass
pRL100429	3.3.15	7956403	0.806	259	1	1	0	0	1			
pRL100430	6.3.6	7957426	0.752	301	1	1	0	0	0			
pRL100431	3.4.2	7958399	0.757	400	1	1	0	0	1			
pRL100432	3.4.3	7959661	0.736	255	1	1	0	0	1			
pRL100433	3.4.2	7960466	0.74	331	1	1	0	0	1			
pRL100434	3.4.2	7961458	0.783	235	1	1	0	0	1			
pRL100435	0.0.2	7962162	0.72	145	1	1	0	0	1			
pRL100436	3.6.0	7962596	0.726	461	1	1	0	0	1			
pRL100437	3.6.0	7963981	0.786	147	1	1	0	0	1			
pRL100438	6.0.0	7964613	0.805	341	1	0	0	0	0			
pRL100439	3.4.4	7965903	0.805	317	1	0	0	0	0			
pRL100440	1.5.0	7966917	0.803	410	1	0	0	0	0	s	c(siia)	CUT1
pRL100441	1.5.0	7968174	0.801	321	1	0	0	0	0	i	c(siia)	CUT1
pRL100442	1.5.0	7969139	0.847	294	1	0	0	0	0	i	c(siia)	CUT1
pRL100443	1.5.0	7970031	0.804	360	1	0	0	0	0	a	c(siia)	CUT1
pRL100444	3.3.15	7971197	0.828	550	1	1	0	0	1			
pRL100445	0.0.2	7972960	0.691	304	1	0	1	1	1			
pRL100446	3.3.15	7973993	0.792	291	1	1	1	0	0			
pRL100447	6.3.6	7974962	0.774	302	1	1	1	0	0			
pRL100448	1.6.1	7975991	0.721	159	1	0	0	0	0			
pRL100449	0.0.0	7976545	0.659	88	1	0	0	0	0			
pRL100450	4.2.2	7976826	0.662	78	1	0	0	0	1			
pRL100451	4.1.5	7977704	0.715	236	1	0	0	0	0			
pRL100452	0.0.2	7978586	0.657	69	1	1	0	0	0			
pRL100453	3.5.6	7978855	0.72	678	1	0	0	0	1			
pRL100454	6.0.0	7981169	0.687	430	1	0	1	0	1			
pRL100455	0.0.2	7983101	0.635	468	1	0	0	0	0			
pRL100456	7.2.1	7984746	0.667	260	1	0	1	0	1			
pRL100457	6.3.8	7985372	0.651	199	1	0	1	0	0			
pRL100458	0.0.0	7986056	0.674	174	1	0	0	0	0			
pRL100459	0.0.1	7986613	0.685	136	1	0	1	0	1			
pRL100460	3.6.0	7987279	0.765	254	1	0	1	1	0			
pRL100461	3.3.21	7988098	0.786	242	1	0	0	0	0			
pRL100462	1.5.0	7988853	0.784	419	1	0	0	0	0	i	c(ias)	CUT2
pRL100463	1.5.0	7990109	0.752	273	1	0	0	0	0	a	c(ias)	CUT2
pRL100464	1.5.0	7991003	0.774	357	1	0	0	0	0	s	c(ias)	CUT2
pRL100465	6.3.2	7992292	0.696	307	1	1	1	0	0			
pRL100466	3.4.3	7993376	0.709	259	1	1	1	0	0			
pRL100467	0.0.2	7994274	0.699	362	1	0	0	1	1			
pRL100468	0.0.2	7995516	0.669	123	1	0	0	0	0
pRL100469	0.0.2	7996070	0.697	556	1	0	0	1	0
pRL100470	0.0.0	7998071	0.623	193	1	0	0	0	0
pRL90001	2.2.3	8298650	0.696	398	1	0	1	0	0
pRL90002	2.2.3	8299922	0.614	326	1	0	1	0	0
pRL90003	2.2.3	8301058	0.707	434	1	0	0	0	0
pRL90004	0.0.1	8302897	0.697	556	1	0	0	0	0
pRL90006	4.1.1	8305086	0.663	101	1	0	0	0	0
pRL90008	3.2.6	8305739	0.752	404	1	0	0	0	0
pRL90009	0.0.1	8307800	0.732	226	1	0	0	0	0
pRL90010	7.2.1	8308555	0.79	65	1	0	0	0	0
pRL90011	3.2.6	8308749	0.789	153	1	0	0	0	0
pRL90012	6.0.0	8309346	0.735	223	1	0	0	0	0
pRL90012A	4.1.1	8310052	0.617	52	1	1	0	0	0
pRL90013	1.5.2	8310207	0.739	761	1	0	0	1	1
pRL90014	1.5.2	8312489	0.739	161	1	1	0	0	1
pRL90015	1.5.2	8312971	0.696	522	1	0	1	1	1
pRL90016	3.5.3	8314935	0.688	287	1	0	1	1	0
pRL90016A	3.5.1	8315800	0.63	50	1	0	0	0	0
pRL90017	3.5.1	8315961	0.763	244	1	0	0	0	1
pRL90018	3.5.1	8316704	0.744	540	1	1	1	0	1
pRL90019	6.0.0	8318521	0.713	253	1	0	0	0	1
pRL90020	6.1.1	8319310	0.703	641	1	0	0	1	0
pRL90021	3.5.3	8321427	0.731	152	1	1	0	1	0
pRL90022	0.0.1	8321998	0.662	164	1	0	1	0	0
pRL90023	3.5.1	8322790	0.661	456	1	0	1	0	0
pRL90024	0.0.1	8324431	0.658	116	1	0	0	0	0
pRL90025	6.0.0	8324964	0.77	250	1	0	1	1	0
pRL90026	6.1.2	8325903	0.722	220	1	0	0	1	0
pRL90027	3.3.15	8326839	0.723	357	1	1	0	1	1
pRL90028	0.0.1	8328312	0.768	214	1	0	1	0	1
pRL90029	0.0.0	8328972	0.622	41	1	0	0	0	0
pRL90030	3.3.15	8329568	0.735	506	1	1	0	0	1			
pRL90031	0.0.1	8331101	0.675	324	1	0	0	0	0			
pRL90032	0.0.1	8332084	0.575	187	1	1	0	1	0			
pRL90033	3.3.15	8333240	0.626	355	1	0	1	0	0			
pRL90034	0.0.0	8334329	0.571	88	1	0	0	0	0			
pRL90035	7.2.1	8334598	0.529	73	1	0	0	0	0			
pRL90036	1.6.0	8334848	0.602	134	1	1	1	1	0			
pRL90037	7.2.1	8335701	0.673	279	1	0	0	0	0			
pRL90039	0.0.1	8336660	0.713	528	1	0	1	0	1			
pRL90040	7.2.1	8338303	0.663	177	1	0	0	0	0			
pRL90041	1.3.1	8339412	0.714	539	1	0	0	0	1			
pRL90042	7.2.1	8341636	0.683	225	1	0	0	0	0			
pRL90043	1.5.0	8342750	0.731	341	1	1	0	0	1	i	c(iaai)	export
pRL90044	1.5.0	8343772	0.762	906	1	1	0	0	1	aa	c(iaai)	export N/C
pRL90045	1.5.0	8346494	0.798	373	1	1	0	0	1	i	c(iaai)	export
pRL90046	0.0.0	8347725	0.559	121	1	0	0	0	0			
pRL90047	1.6.1	8348423	0.648	277	1	0	1	1	0
pRL90048	0.0.1	8349306	0.638	103	1	0	0	0	0
pRL90049	6.0.0	8349750	0.563	220	1	0	0	1	0
pRL90050	0.0.1	8350544	0.594	178	1	0	0	0	0
pRL90051	4.1.4	8351432	0.634	325	1	0	1	0	0
pRL90052	4.1.5	8352581	0.682	655	1	0	0	0	0
pRL90053	4.1.5	8354580	0.692	432	1	0	1	0	0
pRL90054	0.0.2	8356178	0.636	102	1	0	0	0	0
pRL90055	0.0.1	8356483	0.616	150	1	0	0	1	0
pRL90056	6.3.3	8357153	0.747	240	1	1	1	1	0
pRL90057	3.3.7	8357920	0.771	395	1	1	1	1	1
pRL90058	6.3.8	8359378	0.775	215	1	0	0	0	1
pRL90059	1.5.0	8360157	0.786	394	1	0	0	0	1
pRL90060	1.5.0	8361367	0.834	529	1	0	0	0	1
pRL90061	3.5.5	8363008	0.759	301	1	1	1	0	1
pRL90062	0.0.1	8363975	0.738	111	1	0	0	1	1
pRL90063	1.5.0	8364507	0.846	540	3	1	1	1	1	aa	p(aa)	unclass (N unclass/C export)
pRL90064	0.0.2	8366232	0.722	130	1	0	0	0	0			
pRL90065	4.1.1	8366681	0.735	196	1	0	0	0	0			
pRL90066	4.1.1	8367371	0.627	54	1	0	0	0	0			
pRL90067	0.0.1	8367621	0.779	119	1	0	0	1	0			
pRL90068	4.1.1	8368001	0.716	82	1	0	0	0	0			
pRL90069	0.0.1	8368812	0.74	173	1	1	0	1	1			
pRL90070	3.3.15	8369432	0.747	156	1	0	0	0	0			
pRL90071	6.3.6	8369938	0.732	309	1	0	1	0	0			
pRL90072	4.1.1	8370937	0.825	305	1	0	1	1	1			
pRL90073	6.3.10	8371952	0.757	257	2	1	1	1	1			
pRL90074	3.3.8	8372806	0.767	517	1	1	1	1	0			
pRL90075	1.5.0	8374401	0.789	358	2	1	1	1	1	a	c(aaiis)	unclass
pRL90076	1.5.0	8375487	0.834	356	5	1	1	1	1	a	c(aaiis)	unclass 
pRL90077	1.5.0	8376561	0.83	288	4	1	1	1	1	i	c(aaiis)	unclass 
pRL90078	1.5.0	8377443	0.875	273	4	1	1	1	1	i	c(aaiis)	unclass 
pRL90079	4.1.1	8378278	0.774	93	5	1	1	1	1			
pRL90080	1.5.0	8378577	0.786	594	4	1	1	1	1	s	c(aaiis)	unclass 
pRL90081	3.3.8	8380512	0.77	500	1	0	0	0	0			
pRL90082	1.5.0	8382046	0.809	333	1	0	0	0	0	i	c(iiaas)	CUT2
pRL90083	1.5.0	8383050	0.818	339	1	0	0	0	0	i	c(iiaas)	CUT2
pRL90084	1.5.0	8384059	0.776	516	1	0	0	0	0	aa	c(iiaas)	CUT2 N/C
pRL90085	1.5.0	8385674	0.78	337	1	0	0	0	0	s	c(iiaas)	CUT2
pRL90087	6.3.2	8387001	0.671	321	1	0	1	0	0			
pRL90088	0.0.1	8388074	0.693	145	1	0	1	1	1			
pRL90089	0.0.1	8388589	0.761	340	1	1	1	0	0			
pRL90090	1.5.0	8389608	0.756	266	1	0	1	0	0	a	p(ai)	NitT
pRL90091	1.5.0	8390405	0.75	256	1	1	1	0	0	i	p(ai)	NitT
pRL90092	0.0.2	8391312	0.749	246	1	0	0	0	0			
pRL90093	0.0.1	8392336	0.73	143	1	0	1	1	0			
pRL90094	0.0.1	8392764	0.758	160	1	0	1	1	0			
pRL90095	2.2.3	8393435	0.775	135	1	0	0	1	0			
pRL90096	0.0.2	8393842	0.778	84	1	0	0	0	0			
pRL90097	3.2.12	8394264	0.82	328	1	1	0	1	1			
pRL90098	3.5.4	8395281	0.735	377	1	1	0	1	1			
pRL90099	0.0.1	8396772	0.726	395	1	1	0	1	0			
pRL90100	3.1.13	8397971	0.78	301	1	0	0	0	1			
pRL90101	1.5.0	8399202	0.782	544	1	0	0	0	0			
pRL90102	1.5.0	8400956	0.828	320	1	0	0	0	0	i	p(iiaa)	PepT
pRL90103	1.5.0	8401921	0.843	318	1	0	0	0	1	i	p(iiaa)	PepT
pRL90104	1.5.0	8402874	0.823	335	1	0	1	0	0	a	p(iiaa)	PepT
pRL90105	1.5.0	8403878	0.827	331	1	0	1	0	1	a	p(iiaa)	PepT
pRL90106	0.0.1	8404870	0.706	354	1	1	0	1	1			
pRL90107	6.3.3	8405959	0.724	254	1	1	0	1	0			
pRL90108	3.3.15	8406777	0.658	275	1	0	0	1	1			
pRL90109	6.0.0	8407768	0.676	334	1	0	0	1	0			
pRL90110	1.5.0	8408862	0.674	344	1	0	0	0	0	a	c(asii)	CUT1
pRL90111	1.5.0	8410068	0.727	446	1	0	0	0	0	s	c(asii)	CUT1
pRL90112	1.5.0	8411482	0.72	301	1	0	0	0	0	i	c(asii)	CUT1
pRL90113	1.5.0	8412390	0.734	306	1	0	0	0	0	i	c(asii)	CUT1
pRL90114	3.3.8	8413339	0.711	242	1	1	0	1	0			
pRL90115	3.3.15	8414071	0.635	240	1	0	0	0	0			
pRL90116	3.3.21	8414908	0.732	242	1	0	0	0	0			
pRL90117	3.3.9	8415691	0.714	545	1	1	0	0	1			
pRL90118	7.0.0	8417366	0.658	201	1	0	0	0	0			
pRL90119	6.3.6	8418146	0.684	308	1	1	0	1	0			
pRL90120	3.4.5	8419201	0.643	163	1	1	0	0	0			
pRL90121	0.0.1	8419853	0.73	388	1	0	0	1	0			
pRL90122	6.3.5	8421184	0.723	343	1	0	0	0	0			
pRL90123	1.5.3	8422327	0.729	365	1	0	0	0	0	a	c(aiis)	CUT1
pRL90124	1.5.0	8423421	0.807	296	1	0	0	0	0	i	c(aiis)	CUT1
pRL90125	1.5.0	8424308	0.776	282	1	0	1	1	1	i	c(aiis)	CUT1
pRL90126	1.5.0	8425219	0.767	442	5	1	1	1	0	s	c(aiis)	CUT1
pRL90127	4.1.4	8426653	0.718	922	1	0	0	0	0			
pRL90128	6.0.0	8429693	0.738	333	1	1	1	0	1
pRL90129	0.0.2	8430727	0.691	396	1	0	1	1	0
pRL90129A	0.0.1	8432097	0.64	114	1	0	1	1	1
pRL90132	4.1.4	8432748	0.641	335	1	0	1	1	0
pRL90133	4.1.4	8433811	0.624	363	1	1	0	0	1
pRL90134	4.1.4	8434955	0.67	735	1	0	0	0	0
pRL90135	4.1.4	8437159	0.646	379	1	1	0	0	1
pRL90136	4.1.4	8438298	0.657	366	1	0	0	0	0
pRL90137	4.1.4	8439395	0.632	320	1	0	0	1	0
pRL90138	4.1.4	8440952	0.652	441	3	1	1	1	1
pRL90139	0.0.2	8442274	0.649	709	1	0	0	0	0
pRL90140	4.1.3	8444690	0.81	777	1	0	0	0	0
pRL90141	0.0.0	8447183	0.528	76	1	0	0	0	0
pRL90143	5.1.4	8447896	0.691	72	1	0	0	0	0
pRL90144	4.1.4	8448319	0.585	288	1	0	0	0	1
pRL90146	4.1.4	8449193	0.635	497	1	0	0	0	0
pRL90147	3.3.15	8450732	0.663	347	1	0	0	0	1
pRL90148	0.0.0	8451780	0.661	613	1	0	0	0	0
pRL90149	6.0.0	8454067	0.597	258	1	1	0	1	0
pRL90150	3.3.15	8455324	0.626	190	1	0	0	0	0
pRL90151	3.3.15	8455896	0.722	345	1	0	1	0	0
pRL90152	6.0.0	8456930	0.694	367	1	0	1	0	1
pRL90153	3.3.15	8458056	0.656	228	1	0	0	0	0
pRL90154	3.3.15	8458739	0.673	324	1	0	0	0	1
pRL90155	3.3.15	8459671	0.663	418	1	0	0	0	0
pRL90156	4.1.4	8461307	0.724	502	1	0	0	0	0
pRL90157	0.0.0	8462815	0.617	83	1	0	0	0	0
pRL90158	4.1.4	8463063	0.654	437	1	0	0	1	1
pRL90159	0.0.2	8464954	0.743	1728	1	0	0	0	1
pRL90160	3.2.3	8470191	0.712	407	1	0	0	0	0
pRL90161	0.0.2	8471631	0.799	1774	1	0	0	0	0
pRL90162	3.2.3	8476995	0.776	413	1	0	0	0	0
pRL90163	0.0.2	8478310	0.763	102	1	0	0	0	0			
pRL90164	1.5.0	8478662	0.829	714	1	0	1	1	1	ia	c(iai)	export
pRL90165	1.5.0	8480803	0.84	480	1	0	1	0	1	i	c(iai)	export
pRL90166	0.0.2	8482439	0.699	401	4	1	1	1	1			
pRL90167	0.0.0	8483667	0.619	100	1	0	0	0	0			
pRL90168	0.0.0	8483899	0.714	60	1	0	0	0	0			
pRL90169	3.3.17	8484209	0.795	600	1	0	0	0	0			
pRL90170	1.5.0	8486098	0.768	401	1	0	0	0	0			
pRL90171	5.1.4	8487482	0.756	336	1	0	0	0	0			
pRL90172	5.1.4	8488738	0.745	459	1	0	1	0	0			
pRL90173	0.0.2	8490588	0.693	376	1	0	1	0	1			
pRL90174	3.3.21	8491715	0.705	246	1	0	1	0	1			
pRL90175	3.3.15	8492467	0.776	260	1	0	1	0	0			
pRL90176	3.3.15	8493356	0.809	948	1	0	1	0	0			
pRL90178	7.2.1	8496711	0.755	112	1	0	0	0	0			
pRL90179	3.4.2	8497093	0.77	300	1	0	0	0	0			
pRL90180	6.3.11	8498061	0.757	270	1	0	0	1	0			
pRL90181	2.1.4	8499001	0.768	296	1	0	0	1	0			
pRL90182	1.5.0	8499943	0.832	312	1	0	0	1	0	i	c(iiaas)	PepT
pRL90183	1.5.0	8500878	0.868	283	1	0	0	1	0	i	c(iiaas)	PepT
pRL90184	1.5.0	8501726	0.817	569	1	0	0	1	0	aa	c(iiaas)	PepT N/C
pRL90185	1.5.0	8503455	0.796	504	1	0	1	1	0	s	c(iiaas)	PepT
pRL90186	1.6.1	8505058	0.779	291	1	1	1	0	1			
pRL90187	1.5.0	8506089	0.776	365	1	0	0	0	0	a	o(a)	CUT1
pRL90188	0.0.2	8507217	0.783	126	1	0	0	0	0			
pRL90189	3.3.15	8507614	0.754	363	1	0	0	0	0			
pRL90190	1.5.0	8508708	0.821	275	1	0	0	0	0	i	p(iis)	CUT1
pRL90191	1.5.0	8509532	0.771	315	1	0	0	0	0	i	p(iis)	CUT1
pRL90192	1.5.0	8510539	0.771	417	1	0	0	0	0	s	p(iis)	CUT1
pRL90193	6.3.3	8511887	0.796	221	1	0	1	0	0			
pRL90194	7.0.0	8512679	0.721	398	1	0	0	0	0			
pRL90195	0.0.2	8513868	0.743	280	1	0	0	0	1			
pRL90196	0.0.2	8514801	0.76	300	1	0	0	0	1			
pRL90197	1.6.1	8515860	0.758	155	1	0	0	0	0			
pRL90198	1.3.1	8516475	0.732	304	1	0	1	1	1			
pRL90199	0.0.1	8517386	0.772	109	1	0	0	1	1			
pRL90200	3.6.1	8517735	0.8	309	1	0	0	1	0			
pRL90201	3.3.15	8518661	0.769	206	1	0	0	1	0			
pRL90202	3.6.1	8519278	0.738	231	1	0	0	1	0			
pRL90203	4.1.3	8520121	0.794	328	1	0	1	1	0			
pRL90204	3.4.5	8521116	0.725	470	1	0	1	1	1			
pRL90205	1.5.0	8522525	0.786	510	1	0	1	1	0	aa	p(aaii)	CUT2 N/C
pRL90206	1.5.0	8524047	0.811	349	1	0	1	1	0	i	p(aaii)	CUT2
pRL90207	1.5.0	8525096	0.818	313	1	0	1	1	0	i	p(aaii)	CUT2
pRL90208	3.3.17	8526062	0.797	429	1	1	1	1	1			
pRL90209	0.0.2	8527608	0.827	232	1	0	0	0	1			
pRL90210	3.3.15	8528334	0.771	261	1	0	0	0	0			
pRL90211	6.3.6	8529214	0.796	290	1	1	0	0	0			
pRL90212	2.2.9	8530096	0.779	169	1	1	1	1	1			
pRL90213	4.1.3	8530788	0.774	381	1	1	0	1	0			
pRL90214	1.5.0	8531933	0.84	296	1	0	0	0	0	i	p(iia)	ThiT
pRL90215	1.5.0	8532820	0.808	275	1	1	0	0	0	i	p(iia)	ThiT
pRL90216	1.5.0	8533673	0.819	361	1	0	0	0	0	a	p(iia)	ThiT
pRL90217	3.6.1	8534906	0.779	277	1	0	0	0	0			
pRL90218	3.3.9	8535844	0.731	297	1	1	1	0	0			
pRL90219	6.0.0	8536762	0.767	215	1	0	0	0	0			
pRL90220	0.0.2	8537412	0.802	280	1	1	1	0	0			
pRL90221	0.0.2	8538290	0.806	257	1	1	1	0	0			
pRL90222	3.3.15	8539100	0.784	359	1	1	1	0	0			
pRL90223	1.5.0	8540184	0.841	334	1	1	1	0	0	i	c(ias)	CUT2
pRL90224	1.5.0	8541185	0.789	273	1	1	1	0	0	a	c(ias)	CUT2
pRL90225	1.5.0	8542003	0.821	317	1	1	1	0	0	s	c(ias)	CUT2
pRL90226	6.0.0	8542994	0.783	340	1	1	0	0	0			
pRL90227	1.5.0	8544150	0.835	289	1	1	1	1	1	i	c(iiaas)	PepT
pRL90228	1.5.0	8545031	0.815	309	2	1	1	1	1	i	c(iiaas)	PepT
pRL90229	1.5.0	8545964	0.78	331	1	0	1	1	1	a	c(iiaas)	PepT
pRL90230	1.5.0	8546956	0.747	364	1	0	1	1	1	a	c(iiaas)	PepT
pRL90231	1.5.0	8548150	0.83	544	1	1	1	1	1	s	c(iiaas)	PepT
pRL90232	3.3.15	8549818	0.765	514	1	0	0	0	1			
pRL90233	1.5.0	8551669	0.826	356	1	1	0	1	0	a	c(aiis)	CUT1
pRL90234	1.5.0	8552736	0.862	275	1	1	0	1	0	i	c(aiis)	CUT1
pRL90235	1.5.0	8553560	0.852	300	1	1	0	1	0	i	c(aiis)	CUT1
pRL90237	1.5.0	8554777	0.792	410	1	1	0	1	0	s	c(aiis)	CUT1
pRL90238	0.0.1	8556072	0.851	300	5	1	1	1	0			
pRL90239	3.3.15	8556986	0.783	344	2	1	1	1	0			
pRL90240	6.0.0	8558233	0.832	347	1	0	0	0	0			
pRL90241	0.0.0	8559257	0.677	105	1	0	0	0	0			
pRL90242	1.4.2	8559622	0.798	444	1	0	1	0	1			
pRL90243	3.3.15	8561263	0.79	409	4	1	1	1	0			
pRL90244	3.3.19	8562576	0.785	402	1	0	0	0	0			
pRL90245	1.5.0	8563863	0.797	348	1	0	1	1	0	s	c(saai)	CUT2
pRL90246	1.5.0	8565142	0.775	494	1	0	1	1	0	aa	c(saai)	CUT2 N/C
pRL90247	1.5.0	8566623	0.84	353	1	0	1	1	0	i	c(saai)	CUT2
pRL90248	1.4.2	8567701	0.821	456	1	0	0	0	1			
pRL90249	1.5.0	8569239	0.824	536	1	1	1	1	1	s	c(siiaa)	PepT 
pRL90250	1.5.0	8570890	0.823	329	1	1	1	1	1	i	c(siiaa)	PepT 
pRL90251	1.5.0	8571876	0.757	277	1	1	1	1	1	i	c(siiaa)	PepT 
pRL90252	1.5.0	8572706	0.792	264	1	1	1	0	0	a	c(siiaa)	PepT 
pRL90253	1.5.0	8573497	0.748	259	1	1	1	0	0	a	c(siiaa)	PepT
pRL90254	3.4.2	8574270	0.737	370	2	1	1	1	1			
pRL90255	3.4.2	8575446	0.774	467	1	1	0	0	0			
pRL90256	1.4.2	8576902	0.747	291	1	1	0	1	0			
pRL90257	6.3.3	8578063	0.727	254	1	1	1	0	1			
pRL90258	1.5.0	8578942	0.778	392	1	0	0	0	1	s	c(siiaa)	HAAT
pRL90259	1.5.0	8580184	0.784	286	1	0	0	0	1	i	c(siiaa)	HAAT
pRL90260	1.5.0	8581041	0.792	348	1	0	0	0	1	i	c(siiaa)	HAAT
pRL90261	1.5.0	8582084	0.783	249	1	0	1	0	1	a	c(siiaa)	HAAT
pRL90262	1.5.0	8582830	0.833	240	1	0	0	0	1	a	c(siiaa)	HAAT
pRL90263	0.0.2	8583746	0.79	288	1	0	0	0	0			
pRL90264	3.6.1	8584612	0.784	274	1	0	0	1	0			
pRL90265	6.0.0	8585436	0.808	334	1	0	0	1	0			
pRL90266	3.3.8	8586424	0.768	259	1	0	0	0	0			
pRL90267	1.5.0	8587203	0.852	351	1	1	0	0	0	a	c(aiis)	unclass
pRL90268	1.5.0	8588258	0.841	282	1	1	0	0	0	i	c(aiis)	unclass
pRL90269	1.5.0	8589103	0.786	433	1	1	0	0	0	i	c(aiis)	unclass
pRL90270	1.5.0	8590464	0.807	448	1	1	0	0	0	s	c(aiis)	unclass
pRL90271	0.0.2	8592055	0.803	152	5	1	1	1	1			
pRL90272	4.1.1	8592598	0.798	331	5	1	1	1	1			
pRL90273	3.3.15	8593624	0.76	348	1	0	1	1	0			
pRL90274	4.1.1	8594930	0.686	201	1	1	1	0	0			
pRL90275	6.0.0	8595729	0.752	224	1	1	0	0	1			
pRL90276	1.5.0	8596408	0.734	581	1	1	0	0	0	ia	c(iaia)	export
pRL90277	1.5.0	8598150	0.744	562	1	1	0	0	0	ia	c(iaia)	export
pRL90278	3.5.1	8599914	0.795	526	2	1	1	1	1			
pRL90279	3.5.1	8601501	0.799	384	2	1	1	1	1			
pRL90280	0.0.2	8603063	0.5	92	1	0	0	0	0			
pRL90281	0.0.2	8603341	0.491	111	1	0	0	0	0			
pRL90282	3.3.15	8603759	0.79	667	2	1	1	1	0			
pRL90283	1.5.0	8605801	0.812	360	5	1	1	1	1	a	c(aiis)	CUT1
pRL90284	1.5.0	8606896	0.804	278	1	1	1	0	0	i	c(aiis)	CUT1
pRL90285	1.5.0	8607729	0.822	286	2	1	1	1	0	i	c(aiis)	CUT1
pRL90286	1.5.0	8608679	0.768	424	5	1	1	1	0	s	c(aiis)	CUT1
pRL90287	6.3.2	8610043	0.782	303	1	1	1	0	0			
pRL90288	1.5.0	8611348	0.847	357	1	0	1	0	0	s	c(sia)	NitT 
pRL90289	1.5.0	8612487	0.814	272	1	0	0	0	0	i	c(sia)	NitT 
pRL90290	1.5.0	8613302	0.815	276	1	0	0	0	0	a	c(sia)	NitT 
pRL90291	0.0.2	8614129	0.727	273	1	0	0	0	0			
pRL90292	0.0.2	8614962	0.806	216	1	1	0	0	1			
pRL90293	3.1.2	8615616	0.773	1179	1	0	0	0	0			
pRL90294	3.1.2	8619157	0.775	601	1	0	1	0	1			
pRL90295	0.0.2	8621063	0.818	127	1	0	0	0	0			
pRL90296	3.3.15	8621492	0.797	365	1	1	0	0	0			
pRL90297	3.3.15	8622600	0.752	336	1	1	0	1	0			
pRL90298	0.0.2	8623976	0.78	386	3	1	1	1	1			
pRL90299	3.4.2	8625141	0.79	712	3	1	1	1	1			
pRL90300	3.3.15	8627508	0.77	452	1	0	0	0	0			
pRL90301	1.5.0	8628871	0.822	219	3	1	1	1	1	i	c(ias)	PAAT
pRL90302	1.5.0	8629505	0.74	393	3	1	1	1	1	a	c(ias)	PAAT
pRL90303	4.1.3	8630683	0.758	279	3	1	1	1	1	s	c(ias)	PAAT
pRL90304	3.3.15	8631767	0.76	186	1	1	0	0	0			
pRL90305	1.5.0	8632547	0.814	401	5	1	1	1	1			
pRL90308	6.0.0	8634105	0.741	152	1	0	0	0	0			
pRL90309	7.2.1	8634816	0.648	204	1	0	0	0	0			
pRL90310	4.1.5	8635583	0.66	356	1	1	0	0	1			
pRL90311	4.1.5	8636643	0.646	800	1	1	0	0	1	i	p(ia)	unclass
pRL90312	4.1.5	8639042	0.617	244	1	1	0	0	1	a	p(ia)	unclass
pRL90313	7.2.1	8640004	0.684	41	1	0	0	0	0			
pRL90314	6.0.0	8640302	0.631	153	1	0	0	1	0			
pRL90315	6.0.0	8640977	0.667	950	1	0	1	0	1			
pRL90316	1.4.2	8644020	0.753	435	1	0	0	0	0			
pRL90317	0.0.2	8645421	0.668	224	1	0	0	0	0			
pRL90318	1.6.1	8646104	0.642	165	1	0	0	0	0			
pRL90319	0.0.1	8647317	0.697	556	1	0	0	0	0			
pRL90320	0.0.0	8649340	0.656	126	1	0	0	0	0			
pRL90321	1.6.1	8649992	0.781	68	1	0	0	0	0			
pRL90322	7.2.1	8650352	0.676	183	1	0	0	0	1			
pRL80001	2.2.3	8950910	0.618	398	1	0	0	0	0			
pRL80002	2.2.3	8952230	0.572	319	1	1	0	0	0			
pRL80003	2.2.3	8953364	0.621	405	1	0	0	0	0			
pRL80004	0.0.0	8954720	0.591	951	1	0	0	0	0			
pRL80005	0.0.0	8957729	0.61	533	1	0	0	0	0
pRL80006	0.0.0	8959506	0.579	369	1	0	0	0	0
pRL80007	0.0.0	8960684	0.609	304	1	0	0	0	0
pRL80008	5.1.2	8961653	0.757	380	1	1	0	0	0
pRL80009	0.0.2	8962991	0.773	379	1	1	1	0	0
pRL80010	0.0.0	8964210	0.591	97	1	0	0	0	0
pRL80011	0.0.2	8964522	0.611	74	1	0	0	0	1
pRL80012	7.0.0	8964860	0.609	374	1	0	1	0	0
pRL80013	0.0.2	8965989	0.59	751	1	0	0	0	0
pRL80014	4.1.1	8968552	0.693	142	1	0	0	0	0
pRL80015	6.3.2	8969148	0.7	322	1	0	0	0	0
pRL80017	7.2.1	8970221	0.734	98	1	0	0	0	0
pRL80018	0.0.2	8970584	0.707	209	1	0	1	1	0
pRL80019	2.2.6	8971240	0.729	124	1	1	0	0	1
pRL80020	0.0.2	8971997	0.684	102	1	0	0	0	0
pRL80021	3.5.2	8972562	0.603	158	1	0	0	0	1
pRL80022	0.0.2	8973093	0.728	310	1	0	0	1	1			
pRL80023	3.5.2	8974041	0.675	288	1	0	0	1	0			
pRL80024	3.5.2	8974931	0.699	160	1	0	1	1	1			
pRL80025	3.3.15	8975406	0.758	792	1	0	1	1	1			
pRL80026	1.5.1	8977803	0.712	419	1	0	0	0	0	s	c(siiaa)	HAAT
pRL80027	1.5.1	8979084	0.668	292	1	0	0	0	0	i	c(siiaa)	HAAT
pRL80028	1.5.1	8979959	0.694	330	1	0	0	0	1	i	c(siiaa)	HAAT
pRL80029	1.5.1	8980944	0.675	243	1	0	0	0	0	a	c(siiaa)	HAAT
pRL80030	1.5.1	8981680	0.706	238	1	0	0	0	0	a	c(siiaa)	HAAT
pRL80031	1.1.1	8982475	0.676	607	1	0	0	0	0			
pRL80032	6.3.6	8984305	0.593	326	1	0	0	0	0			
pRL80033	0.0.2	8985503	0.648	223	1	0	0	0	0			
pRL80034	3.2.9	8986192	0.807	350	1	0	0	0	0			
pRL80035	6.3.8	8988084	0.699	238	1	0	0	0	1			
pRL80036	0.0.2	8988871	0.742	316	1	0	0	0	0			
pRL80037	3.3.15	8989829	0.684	255	1	0	0	0	0			
pRL80038	7.0.0	8990861	0.676	334	1	0	0	0	0
pRL80039	7.2.1	8992278	0.64	283	1	0	0	0	0
pRL80040	6.0.0	8993832	0.714	326	1	0	0	0	0
pRL80041	3.1.10	8994900	0.695	436	1	0	1	0	0
pRL80042	3.5.1	8996374	0.736	524	1	1	0	0	0
pRL80043	3.5.1	8997970	0.735	479	1	1	0	0	0
pRL80044	3.3.15	8999561	0.789	646	1	0	0	0	0
pRL80045	3.3.21	9001691	0.686	282	1	0	0	0	1
pRL80046	6.3.8	9002591	0.679	229	1	0	0	0	0
pRL80047	1.5.0	9003383	0.743	404	1	0	0	0	0
pRL80048	3.3.15	9004599	0.717	243	1	0	0	0	1
pRL80049	3.3.15	9005346	0.644	271	1	0	0	1	0
pRL80050	3.4.4	9007119	0.753	304	1	0	0	0	0
pRL80051	7.2.1	9008298	0.562	219	1	0	0	0	0
pRL80052	0.0.2	9009135	0.685	133	1	0	0	0	0
pRL80053	4.1.1	9009576	0.594	173	1	0	0	0	0
pRL80054	0.0.2	9010346	0.604	149	1	0	0	0	0			
pRL80055	7.2.1	9010959	0.605	84	1	0	0	0	0			
pRL80056	5.1.4	9011199	0.545	151	1	0	0	0	0			
pRL80057	0.0.2	9012207	0.76	472	1	1	0	1	0			
pRL80058	7.2.1	9013622	0.707	289	1	0	0	0	0			
pRL80059	3.1.6	9014462	0.668	395	1	0	0	0	0			
pRL80060	1.5.0	9015775	0.711	279	1	1	0	0	0			
pRL80061	6.3.6	9016777	0.664	317	1	0	0	1	0			
pRL80062	2.1.2	9017798	0.671	157	1	0	0	0	1			
pRL80063	1.5.0	9018343	0.699	267	1	0	0	0	1	a	p(ai)	PAAT
pRL80064	1.5.0	9019143	0.681	313	1	0	0	1	1	i	p(ai)	PAAT
pRL80065	0.0.0	9020254	0.54	65	1	0	0	0	0			
pRL80066	0.0.0	9020737	0.652	67	1	0	0	0	0			
pRL80067	6.3.1	9021196	0.62	163	1	0	0	0	0			
pRL80068	3.3.15	9021684	0.599	268	1	0	0	0	0			
pRL80069	3.3.15	9022474	0.637	350	1	0	0	0	0			
pRL80070	3.3.15	9023572	0.675	471	1	0	0	0	0			
pRL80071	3.1.18	9024987	0.633	353	1	0	0	0	0			
pRL80072	0.0.0	9026160	0.575	121	1	0	0	0	0			
pRL80073	3.1.6	9027228	0.624	401	1	0	0	0	1			
pRL80074	6.3.6	9028596	0.585	306	1	0	0	0	0			
pRL80075	2.1.2	9029693	0.528	127	1	0	1	1	1			
pRL80076	1.4.2	9030140	0.592	340	1	0	0	0	0			
pRL80077	3.3.21	9031165	0.601	329	1	0	1	1	1			
pRL80078	0.0.0	9032154	0.623	70	1	0	0	0	0			
pRL80079	6.0.0	9032811	0.615	327	1	0	0	0	0			
pRL80080	3.5.8	9033976	0.618	318	1	0	0	0	1			
pRL80081	3.3.15	9034937	0.595	264	1	1	1	0	0			
pRL80082	1.5.0	9035728	0.699	78	1	0	0	0	0			
pRL80083	3.3.21	9035994	0.622	804	1	0	0	0	0			
pRL80084	3.3.15	9038782	0.628	281	1	0	0	0	0			
pRL80085	1.5.0	9039706	0.744	332	1	0	0	0	0	s	c(saaii)	CUT2
pRL80086	1.5.0	9040787	0.684	494	1	0	0	0	0	aa	c(saaii)	CUT2 N/C
pRL80087	1.5.0	9042264	0.59	329	1	0	0	0	0	i	c(saaii)	CUT2
pRL80088	1.5.0	9043267	0.624	352	1	0	0	0	0	i	c(saaii)	CUT2
pRL80089	7.2.1	9044487	0.62	84	1	0	0	0	0			
pRL80090	3.4.3	9044899	0.69	151	1	0	0	0	1			
pRL80091	7.2.1	9045367	0.73	65	1	0	0	0	0			
pRL80092	1.5.0	9045561	0.803	291	1	0	0	0	0	i	c(iisa)	CUT1
pRL80093	1.5.0	9046433	0.763	342	1	0	0	0	0	i	c(iisa)	CUT1
pRL80094	1.5.0	9047506	0.727	484	1	0	0	0	0	s	c(iisa)	CUT1
pRL80095	1.5.0	9049076	0.676	363	1	0	0	0	0	a	c(iisa)	CUT1
pRL80096	5.1.4	9050337	0.641	333	1	1	0	1	0			
pRL80097	0.0.0	9051417	0.709	419	1	0	0	0	0			
pRL80098	0.0.2	9052818	0.703	162	1	0	0	0	1			
pRL80099	0.0.2	9053318	0.659	269	1	0	0	0	0			
pRL80100	0.0.2	9054605	0.66	492	1	0	0	0	0			
pRL80101	0.0.1	9056457	0.727	58	1	0	1	0	0			
pRL80102	0.0.2	9056824	0.608	322	1	1	1	0	0
pRL80103	0.0.2	9057909	0.708	200	1	1	1	0	0
pRL80104	2.2.3	9058602	0.768	1696	1	1	1	0	1
pRL80105	0.0.0	9064277	0.631	105	1	0	0	0	0
pRL80106	7.2.1	9064768	0.745	638	1	1	1	0	0
pRL80107	0.0.2	9066775	0.661	298	1	1	1	0	0
pRL80108	0.0.1	9067650	0.693	119	1	1	1	0	0
pRL80109	0.0.2	9068014	0.634	150	1	1	0	0	0
pRL80110	0.0.2	9068784	0.807	194	1	1	1	0	0
pRL80111	2.2.3	9069657	0.725	308	1	1	1	0	0
pRL80112	0.0.2	9070610	0.649	76	1	0	0	0	0
pRL80113	0.0.1	9071266	0.84	103	1	1	1	0	1
pRL80114	0.0.0	9071698	0.737	189	1	0	0	0	0
pRL80115	0.0.1	9072395	0.687	154	1	0	0	0	0
pRL80116	0.0.2	9072849	0.648	93	1	0	0	0	0
pRL80117	0.0.0	9073235	0.714	108	1	0	0	0	0
pRL80118	2.1.1	9073597	0.669	146	1	1	0	0	0
pRL80119	0.0.1	9074034	0.672	200	1	0	0	0	0
pRL80120	1.5.3	9074767	0.737	650	1	1	0	1	1
pRL80120A	4.1.5	9076709	0.725	70	1	1	0	1	0
pRL80121	4.1.5	9076926	0.653	97	1	0	0	0	0
pRL80122	4.1.5	9077448	0.721	1197	1	0	0	0	0
pRL80123	4.1.5	9081038	0.716	188	1	1	0	0	0
pRL80124	4.1.5	9081594	0.636	388	1	0	0	0	0
pRL80125	4.1.5	9082776	0.626	205	1	0	0	0	0
pRL80126	0.0.2	9083420	0.643	205	1	0	0	0	0
pRL80128	0.0.2	9084356	0.568	331	1	0	0	0	0
pRL80130	4.1.1	9085341	0.621	519	1	0	0	0	0
pRL80131	6.3.11	9087245	0.616	234	1	1	0	0	0
pRL80132	6.0.0	9087953	0.653	99	1	1	0	0	0
pRL80133	4.1.5	9088454	0.698	432	1	1	1	0	1
pRL80134	4.1.5	9089768	0.706	148	1	1	0	0	0
pRL80135	4.1.5	9090218	0.707	276	1	1	1	0	1
pRL80136	4.1.5	9091064	0.751	220	1	1	1	0	1
pRL80137	4.1.5	9091748	0.727	393	1	1	1	0	1
pRL80138	4.1.5	9093120	0.706	269	1	1	0	0	0
pRL80139	4.1.5	9093922	0.704	811	1	1	1	0	1
pRL80140	4.1.5	9096368	0.8	99	1	1	0	0	0
pRL80141	1.5.3	9096660	0.627	130	1	1	0	0	0
pRL80142	4.1.5	9097042	0.675	321	1	1	1	0	1
pRL70001	2.2.3	9398071	0.681	404	1	1	0	0	0
pRL70002	2.2.3	9399369	0.71	312	1	1	0	0	0
pRL70003	2.2.3	9400463	0.651	404	1	1	0	0	0
pRL70004	0.0.2	9401931	0.719	305	1	0	0	0	0
pRL70005	0.0.2	9402838	0.679	284	1	0	0	0	0
pRL70006	0.0.0	9403846	0.582	143	1	0	0	0	0
pRL70007	2.2.3	9404833	0.774	710	1	0	1	0	1
pRL70008	0.0.2	9407069	0.742	168	1	0	0	0	1
pRL70009	0.0.1	9407800	0.751	396	1	0	0	1	1
pRL70010	0.0.2	9409089	0.695	84	1	0	0	0	0
pRL70011	0.0.2	9409458	0.766	1468	1	0	1	1	1
pRL70012	0.0.1	9413877	0.784	349	1	0	1	1	1
pRL70013	0.0.2	9415306	0.798	313	1	0	1	1	1
pRL70014	0.0.2	9416320	0.778	86	1	0	1	0	0
pRL70015	0.0.1	9416570	0.818	139	1	0	0	1	0
pRL70017	0.0.1	9417378	0.843	131	1	0	1	1	0
pRL70018	0.0.0	9417830	0.685	110	1	0	0	0	0
pRL70019	2.2.2	9418228	0.835	92	1	1	0	0	1
pRL70020	0.0.2	9418563	0.656	159	1	1	0	0	0
pRL70021	0.0.1	9419284	0.664	115	1	1	0	0	0
pRL70022	1.5.5	9419879	0.608	82	1	0	0	0	0
pRL70023	0.0.2	9420088	0.727	154	1	0	0	0	0
pRL70024	0.0.0	9420714	0.618	136	1	0	0	0	0
pRL70025	0.0.0	9421231	0.567	69	1	0	0	0	0
pRL70026	5.1.4	9421654	0.654	256	1	0	1	0	0
pRL70027	0.0.0	9422664	0.458	90	1	0	0	0	0
pRL70028	0.0.2	9422971	0.556	546	1	0	0	0	0
pRL70029	1.4.1	9424710	0.562	541	1	1	0	0	0
pRL70030	5.1.4	9426702	0.576	135	1	0	0	0	0
pRL70031	5.1.4	9427128	0.676	309	1	0	0	0	0
pRL70032	5.1.4	9428051	0.759	88	1	0	0	0	0
pRL70033	0.0.1	9428807	0.604	192	1	0	0	0	0
pRL70034	7.2.1	9429594	0.721	434	1	1	1	0	1
pRL70036	5.1.4	9430860	0.749	252	2	1	1	1	1
pRL70037	0.0.2	9431865	0.608	83	1	0	0	1	0
pRL70038	2.2.3	9432411	0.578	396	1	0	0	0	0
pRL70039	2.2.3	9433591	0.588	404	1	0	0	0	0
pRL70040	0.0.0	9434816	0.64	52	1	0	0	0	0
pRL70041	5.1.4	9435066	0.598	126	1	1	0	1	0
pRL70042	5.1.4	9435569	0.601	143	1	0	0	1	1
pRL70043	7.2.1	9435997	0.628	48	1	0	0	0	0
pRL70044	2.2.3	9436169	0.728	261	1	0	0	1	0
pRL70045	2.2.3	9436951	0.744	295	1	0	0	1	1
pRL70046	2.2.3	9437859	0.705	282	1	0	0	1	1
pRL70046A	7.2.1	9438743	0.505	115	1	0	0	0	1
pRL70047	0.0.1	9438931	0.742	135	1	1	0	1	0
pRL70047D	7.2.1	9439413	0.602	192	1	0	0	0	0
pRL70047A	5.1.4	9439911	0.557	128	1	1	0	1	0
pRL70047B	5.1.4	9440294	0.667	114	1	0	0	0	0
pRL70047C	5.1.4	9440713	0.663	530	1	1	0	1	0
pRL70047E	4.1.1	9442933	0.397	160	1	0	0	0	0
pRL70049	0.0.0	9443875	0.525	107	1	0	0	0	0
pRL70050	0.0.0	9444390	0.531	49	1	0	0	0	0
pRL70051	7.2.1	9444577	0.5	21	1	0	0	0	0
pRL70052	5.1.4	9444779	0.696	250	1	0	0	0	0
pRL70053	4.1.1	9445574	0.452	95	1	0	0	0	0
pRL70054	0.0.0	9446115	0.495	104	1	0	0	0	0
pRL70055	0.0.0	9446501	0.357	44	1	0	0	0	0
pRL70056	0.0.0	9446756	0.568	41	1	0	0	0	0
pRL70057	7.0.0	9447053	0.665	163	1	0	0	0	0
pRL70058	7.2.1	9447667	0.714	275	1	0	0	0	0
pRL70059	5.1.4	9448621	0.692	250	1	0	0	0	0
pRL70060	7.2.1	9449441	0.651	68	1	0	0	0	0
pRL70061	0.0.0	9449657	0.612	52	1	0	0	0	0
pRL70062	7.2.1	9449846	0.657	68	1	0	0	0	0
pRL70063	7.2.1	9450104	0.695	140	1	0	0	0	0
pRL70064	7.2.1	9450644	0.78	95	1	0	0	0	0
pRL70065	7.2.1	9450985	0.618	70	1	0	0	0	0
pRL70066	0.0.0	9451858	0.511	186	1	0	0	0	0
pRL70067	7.2.1	9452761	0.759	92	1	0	0	0	0
pRL70068	5.1.4	9453036	0.667	205	1	0	0	0	0
pRL70069	7.2.1	9453675	0.532	113	1	0	0	0	0
pRL70070	0.0.0	9454327	0.619	45	1	0	0	0	0
pRL70071	2.2.3	9454593	0.664	684	1	1	0	0	0
pRL70072	7.2.1	9456970	0.727	203	1	0	0	0	0
pRL70074	6.0.0	9458273	0.565	295	1	1	0	0	0
pRL70075	6.1.2	9459354	0.502	240	1	1	0	0	1
pRL70076	5.1.4	9460045	0.617	324	1	1	0	0	0
pRL70077	7.0.0	9461340	0.783	444	1	0	0	0	0
pRL70078	0.0.0	9463058	0.648	202	1	0	0	0	0
pRL70079	7.2.1	9463664	0.656	160	1	0	0	0	0
pRL70080	5.1.2	9464014	0.613	398	1	0	1	0	0
pRL70082	0.0.2	9465795	0.588	68	1	0	0	0	0
pRL70083	5.1.4	9466042	0.683	234	1	0	0	0	0
pRL70084	5.1.3	9466798	0.797	71	1	1	1	1	0
pRL70085	5.1.3	9467018	0.729	97	1	1	0	0	0
pRL70086	5.1.3	9467564	0.757	1108	1	1	0	0	0
pRL70087	5.1.3	9470887	0.68	187	1	0	1	0	1
pRL70088	5.1.3	9471440	0.665	387	1	1	0	0	0
pRL70089	5.1.3	9472620	0.655	206	1	1	0	0	0
pRL70090	0.0.0	9473351	0.344	62	1	0	0	0	0
pRL70091	1.4.0	9473791	0.668	204	1	1	1	1	0
pRL70092	5.1.3	9474790	0.637	396	1	0	0	0	0
pRL70093	5.1.3	9476065	0.625	331	1	0	0	0	0
pRL70094	5.1.3	9477216	0.55	414	1	0	0	0	0
pRL70095	0.0.0	9478520	0.634	336	1	0	0	0	0
pRL70096	0.0.0	9480001	0.639	124	1	0	0	0	0
pRL70097	0.0.0	9480418	0.69	84	1	0	0	0	0
pRL70097A	0.0.0	9480684	0.688	71	1	0	0	0	0
pRL70098	0.0.0	9481080	0.624	89	1	0	0	0	0
pRL70099	5.1.2	9481529	0.705	305	1	1	0	1	0
pRL70100	0.0.0	9482620	0.548	63	1	0	0	0	0
pRL70101	0.0.1	9483097	0.697	557	1	0	0	0	0
pRL70102	0.0.0	9484913	0.588	81	1	0	0	0	0
pRL70103	5.1.4	9485155	0.71	391	1	0	0	0	0
pRL70104	5.1.2	9486344	0.714	288	1	0	0	0	0
pRL70105	0.0.1	9487605	0.664	142	1	0	0	0	0
pRL70106	5.1.4	9488054	0.658	129	1	0	0	0	0
pRL70107	5.1.3	9488679	0.566	901	1	1	1	0	1
pRL70108	0.0.0	9491559	0.658	43	1	0	0	0	0
pRL70109	5.1.4	9491733	0.759	88	1	0	0	0	0
pRL70110	5.1.4	9491993	0.676	309	1	1	0	0	0
pRL70111	7.2.1	9492912	0.708	161	1	0	0	0	0
pRL70112	5.1.4	9493508	0.547	58	1	0	0	0	0
pRL70113	5.1.4	9493728	0.71	71	1	0	0	0	0
pRL70114	7.2.1	9493971	0.648	343	1	0	1	1	1
pRL70115	7.2.1	9495057	0.696	250	1	0	0	0	0
pRL70116	2.1.1	9495930	0.611	487	1	1	0	0	0
pRL70117	2.1.1	9497569	0.567	152	1	1	0	0	0
pRL70118	1.4.1	9498272	0.587	231	1	0	0	0	0
pRL70119	1.4.1	9498969	0.632	197	1	1	0	0	0
pRL7011A	7.2.1	9499684	0.593	193	1	0	0	0	0
pRL70121	5.1.4	9500332	0.711	382	1	0	0	1	1
pRL70122	5.1.4	9501577	0.696	250	1	0	0	0	0
pRL70123	7.0.0	9502578	0.673	101	1	1	1	0	0
pRL70124	0.0.0	9502862	0.542	75	1	0	0	0	0
pRL70125	5.1.4	9503222	0.633	234	1	0	0	0	0
pRL70126	7.2.1	9503968	0.585	82	1	0	0	0	0
pRL70127	0.0.2	9504404	0.519	296	1	1	0	0	0
pRL70128	7.2.1	9505641	0.523	110	1	0	1	0	0
pRL70129	0.0.0	9506001	0.559	60	1	0	0	0	0
pRL70130	5.1.4	9506400	0.633	234	1	0	0	0	0
pRL70131	7.2.1	9507396	0.557	123	1	0	0	0	0
pRL70132	7.2.1	9507822	0.644	89	1	0	0	0	0
pRL70133	5.1.4	9508188	0.633	234	1	0	0	0	1
pRL70134	2.2.3	9508938	0.651	493	1	0	0	0	0
pRL70135	0.0.0	9510416	0.483	157	1	0	0	0	0
pRL70136	1.4.1	9510975	0.527	231	1	0	0	0	0
pRL70137	0.0.1	9511629	0.68	156	1	0	0	0	0
pRL70138	5.1.4	9512138	0.692	250	1	0	0	0	0
pRL70139	5.1.4	9513142	0.618	344	1	0	1	0	0
pRL70140	5.1.4	9514377	0.669	192	1	0	1	0	0
pRL70141	7.2.1	9514976	0.667	147	1	0	1	0	0
pRL70141A	7.2.1	9515703	0.678	157	1	0	1	0	0
pRL70142	0.0.1	9515862	0.742	135	1	0	0	0	0
pRL70147	7.2.1	9516344	0.597	192	1	0	0	0	0
pRL70144	5.1.4	9516878	0.577	116	1	0	0	0	0
pRL70145	5.1.4	9517225	0.667	114	1	1	0	1	0
pRL70146	5.1.4	9517644	0.663	530	1	0	0	0	0
pRL70149	4.1.2	9520065	0.604	325	1	0	1	0	0
pRL70150	4.1.1	9521059	0.691	103	1	0	0	0	0
pRL70151	4.1.1	9521452	0.693	92	1	0	0	0	0
pRL70152	1.5.0	9521702	0.694	793	1	1	1	1	0
pRL70153	0.0.0	9524208	0.678	269	1	0	0	0	0
pRL70154	2.2.3	9525022	0.655	395	1	0	0	0	0
pRL70155	1.5.0	9526396	0.669	244	3	1	1	1	0
pRL70156	1.5.0	9527158	0.659	260	3	1	1	1	0
pRL70157	1.5.0	9527951	0.628	457	3	1	1	1	0
pRL70158	1.5.0	9529321	0.68	333	3	1	1	1	0
pRL70159	7.2.1	9530517	0.723	68	1	0	0	0	0
pRL70160	0.0.1	9530760	0.62	189	1	0	0	0	0
pRL70161	5.1.4	9531326	0.72	116	1	0	0	0	1
pRL70162	0.0.1	9531736	0.78	86	1	0	0	0	0
pRL70163	5.1.4	9532012	0.721	303	1	0	0	0	0
pRL70164	5.1.4	9532958	0.629	234	1	0	1	0	0
pRL70165	7.2.1	9533708	0.704	178	1	0	0	0	0
pRL70166	0.0.2	9534762	0.556	94	1	0	0	0	0
pRL70167	0.0.2	9535043	0.627	124	1	0	0	1	0
pRL70168	5.1.4	9535651	0.731	276	1	0	0	0	0
pRL70169	0.0.2	9536478	0.693	103	1	0	0	0	0
pRL70170	0.0.1	9536901	0.571	206	1	0	0	0	0
pRL70171	0.0.1	9537832	0.519	164	1	0	0	0	0
pRL70172	7.2.1	9538412	0.705	125	1	0	0	0	0
pRL70173	5.1.4	9538834	0.633	233	1	0	0	0	0
pRL70174	7.2.1	9539645	0.604	58	1	0	0	0	0
pRL70175	1.4.1	9539974	0.532	231	1	1	0	0	1
pRL70176	5.1.4	9541047	0.672	241	1	0	0	0	0
pRL70177	4.1.3	9542000	0.701	216	1	0	0	0	0
pRL70178	5.1.4	9542743	0.679	166	1	0	0	0	0
pRL70179	0.0.1	9543272	0.673	110	1	1	0	1	1
pRL70180	5.1.4	9543601	0.731	276	4	1	1	1	1
pRL70181	7.2.1	9544467	0.482	88	1	0	0	0	0
pRL70182	0.0.2	9545105	0.658	340	1	0	1	1	0
pRL70183	0.0.2	9546140	0.665	465	1	0	0	0	0
pRL70184	0.0.0	9547627	0.604	56	1	0	0	0	0
pRL70185	7.2.1	9547941	0.671	152	1	0	0	0	0
pRL70186	7.2.1	9548455	0.775	211	1	0	0	0	0
pRL70187	0.0.0	9549227	0.607	61	1	0	0	0	0

		count	7263	7263		7263	7263	7263	7263
		mean	0.743	311.01		3509	3580	3746	3022
		s.e.m.	0.001	2.33					
		median	0.759	281					
