# Supplementary material for: The genome of Rhizobium leguminosarum has recognizable core and accessory components
Source: Genome Biol. 2006 Apr 26;7(4):R34. doi: 10.1186/gb-2006-7-4-r34 (PMC1557990; doi:10.1186/gb-2006-7-4-r34)
Supplement: Additional data file 2 — A text file containing a key to Riley functional classes. [file gb-2006-7-4-r34-S2.txt]

classification	description
0.0.0	Unknown function, no known homologues
0.0.1	Conserved in E. coli
0.0.2	Conserved in other organism than E.coli
1.0.0	Cell processes
1.1.1	Chemotaxis and mobility
1.2.1	Chromosome replication
1.3.1	Chaperones
1.4.0	Protection responses
1.4.1	Cell killing
1.4.2	Detoxification
1.4.3	Drug/analogue sensitivity
1.4.4	Radiation sensitivity
1.5.0	Transport/binding proteins
1.5.1	Amino acids and amines
1.5.2	Cations
1.5.3	Carbohydrates, organic acids and alcohols; PTS
1.5.4	Anions
1.5.5	Other
1.6.0	Adaptation
1.6.1	Adaptations, atypical conditions
1.6.2	Osmotic adaptation
1.6.3	Fe storage
1.6.4	Nodulation-related
1.7.1	Cell division
1.8.1	Sporulation, differentiation and germination
2.0.0	Macromolecule metabolism
2.1.0	Macromolecule degradation
2.1.1	Degradation of DNA
2.1.2	Degradation of RNA
2.1.3	Degradation of polysaccharides
2.1.4	Degradation of proteins, peptides, glycoproteins
2.2.0	Macromolecule synthesis, modification
2.2.1	Amino acyl tRNA synthesis; tRNA modification
2.2.10	Proteins - translation and modification
2.2.11	RNA synthesis, modification, DNA transcription
2.2.12	tRNA
2.2.2	Basic proteins - synthesis, modification
2.2.3	DNA - replication, repair, restriction/modification
2.2.4	Glycoprotein
2.2.5	Lipopolysaccharide
2.2.6	Lipoprotein
2.2.7	Phospholipids
2.2.8	Polysaccharides - (cytoplasmic)
2.2.9	Protein modification
3.0.0	Metabolism of small molecules
3.1.0	Amino acid biosynthesis
3.1.1	Alanine
3.1.10	Histidine
3.1.11	Isoleucine
3.1.12	Leucine
3.1.13	Lysine
3.1.14	Methionine
3.1.15	Phenylalanine
3.1.16	Proline
3.1.17	Serine
3.1.18	Threonine
3.1.19	Tryptophan
3.1.2	Arginine
3.1.20	Tyrosine
3.1.21	Valine
3.1.3	Asparagine
3.1.4	Aspartate
3.1.5	Chorismate
3.1.6	Cysteine
3.1.7	Glutamate
3.1.8	Glutamine
3.1.9	Glycine
3.2.0	Biosynthesis of cofactors, carriers
3.2.1	Acyl carrier protein (ACP)
3.2.10	Pantothenate, CoA?
3.2.11	Pyridine nucleotide, NAD
3.2.12	Pyridoxine
3.2.13	Riboflavin
3.2.14	Thiamin
3.2.15	Thioredoxin, glutaredoxin, glutathione
3.2.16	Biotin carboxyl carrier protein (BCCP)
3.2.17	Ferredoxin
3.2.2	Biotin
3.2.3	Cobalamin
3.2.4	Enterochelin
3.2.5	Folic acid
3.2.6	Heme, porphyrin, cytochrome biogenesis
3.2.7	Lipoate
3.2.8	Menaquinone, ubiquinone
3.2.9	Molybdopterin
3.3.0	Central intermediary metabolism
3.3.1	2'-Deoxyribonucleotide metabolism
3.3.10	Nucleotide hydrolysis
3.3.11	Nucleotide interconversions
3.3.12	Oligosaccharides
3.3.13	Phosphorus compounds
3.3.14	Polyamine biosynthesis, Putrescine
3.3.15	Pool, multipurpose conversions of intermediate metabolism
3.3.16	S-adenosyl methionine
3.3.17	Salvage of nucleosides and nucleotides
3.3.18	Sugar-nucleotide biosynthesis, conversions
3.3.19	Sulfur metabolism
3.3.2	Amino sugars
3.3.20	Amino acids
3.3.21	Other
3.3.22	Nitrogen metabolism (urease)
3.3.3	Entner-Douderoff
3.3.4	Gluconeogenesis
3.3.5	Glyoxylate bypass
3.3.6	Incorporation metal ions
3.3.7	Misc. glucose metabolism
3.3.8	Misc. glycerol metabolism
3.3.9	Non-oxidative branch, pentose pwy
3.4.0	Degradation of small molecules
3.4.1	Amines
3.4.2	Amino acids
3.4.3	Carbon compounds, Cachetuate catabolism
3.4.4	Fatty acids
3.4.5	Other
3.5.0	Energy metabolism, carbon
3.5.1	Aerobic respiration
3.5.2	Anaerobic respiration
3.5.3	Electron transport, cytochromes + redox
3.5.4	Fermentation
3.5.5	Glycolysis
3.5.6	Oxidative branch, pentose pathway
3.5.7	Pyruvate dehydrogenase
3.5.8	TCA cycle
3.5.9	ATP-proton motive force
3.6.0	Fatty acid biosynthesis
3.6.1	Fatty acid and phosphatidic acid biosynthesis
3.7.0	Nucleotide biosynthesis
3.7.1	Purine ribonucleotide biosynthesis
3.7.2	Pyrimidine ribonucleotide biosynthesis
3.8.0	Secondary metabolism
3.8.1	Polyketide synthases
3.8.2	Non-ribosomal peptide synthases
4.0.0	Cell envelope
4.1.0	Membrane/exported/lipoproteins
4.1.1	Inner membrane
4.1.2	Murein sacculus, petidoglycan
4.1.3	Outer membrane
4.1.4	Surface polysaccharide & antigens, EPS
4.1.5	Surface structures
4.1.6	G+ membrane
4.1.7	G+ exported/lipoprotein
4.1.8	G+ surface anchored
4.1.9	G+ peptidoglycan, teichoic acid
4.2.0	Ribosome constituents
4.2.1	Ribosomal and stable RNAs
4.2.2	Ribosomal proteins - synthesis, modification
4.2.3	Ribosomes - maturation and modification
5.0.0	Extrachromosomal
5.1.0	Laterally acquirred elements
5.1.1	Colicin-related functions
5.1.2	Phage-related functions and prophages
5.1.3	Plasmid-related functions
5.1.4	Transposon-related functions
5.1.5	Pathogenicity island-related functions
6.0.0	Regulation
6.1.0	Two component system
6.1.1	Sensor kinase
6.1.2	Response regulator
6.1.3	Sensor kinase/response regulator fusion
6.2.0	RNA polymerase core enzyme binding
6.2.1	sigma factor
6.2.2	anti sigma factor
6.2.3	anti sigma factor antagonist
6.3.0	Defined families
6.3.1	AsnC?
6.3.10	DeoR?
6.3.11	LuxR? (GerR)
6.3.12	MerR?
6.3.13	ArsR?
6.3.14	PadR?
6.3.15	LytR
6.3.2	AraC?
6.3.3	GntR?
6.3.4	IclR?
6.3.5	LacI?
6.3.6	LysR?
6.3.7	MarR?
6.3.8	TetR?
6.3.9	ROK
6.4.0	Protein kinases
6.4.1	Serine/threonine
6.4.2	Tyrosine
6.5.0	Others
7.0.0	Not classified (included putative assignments)
7.1.1	DNA sites, no gene product
7.2.1	Cryptic genes
8.0.0	Unique to P. fluorescens
