# Supplementary material for: The genome of Rhizobium leguminosarum has recognizable core and accessory components
Source: Genome Biol. 2006 Apr 26;7(4):R34. doi: 10.1186/gb-2006-7-4-r34 (PMC1557990; doi:10.1186/gb-2006-7-4-r34)
Supplement: Additional data file 3 — A text file containing a list of genes that encode central metabolic pathways. [file gb-2006-7-4-r34-S3.txt]

Enzyme	name	Gene
TCA-cycle
Citrate synthase	gltA	rl2508	rl2509	rl2234
aconitate hydatase (aconitase)	asn	rl4536
isocitrate dehydrogenase	icd	rl2631
2-oxoglutarate dehydrogenase	sucAB	rl4435 (A)	rl4433 (B)
succinylCoA synthetase	sucCD	rl4438 (C)	rl4436 (D)
succinate dehydrogenase	sdhCDAB	rl4443 (B)	rl4444 (A)	rl4445 (D)	rl4446 (C)
fumaraseC	fumC	rl2701
FumaraseA	fumA	rl2703
malate dehydrogenase	mdh	rl4439
Entner-Doudoroff Pathway
Glucose-6-phosphate-1-dehydrogenase	zwf	rl0753
6-phosphogluconolactonase	pgl	rl0752
putative phosphogluconate dehydratase	edd	rl0751
Oxidative branch Pentose phosphate
glucose-6-phosphate dehydrogenase	see Entner-Doudoroff
6-phosphogluconolactone lactonase	see Entner-Doudoroff
6-phosphogluconate dehydrogenase		rl2807 (gnd)	rl3998 (gntZ)
